# Supplementary material for: Red algae acclimate to low light by modifying phycobilisome composition to maintain efficient light harvesting
Source: BMC Biol. 2022 Dec 27;20:291. doi: 10.1186/s12915-022-01480-3 (PMC9794408; doi:10.1186/s12915-022-01480-3)
Supplement: Supplementary file 2 — Additional file 2. [file 12915_2022_1480_MOESM2_ESM.xlsx]

## Sheet: Figure 1
	(A) Absorbance			(B) Time-resolved fluorescence spectra							(D) Energy transfer compartmental model
Wavelength (nm)			Wavelength (nm)	0-20 ps	20-50 ps	50-100 ps	100-200 ps	200-300 ps	300-400 ps	400-500 ps	A	B	C
400.332	0.79709		530.065	0.01054	0.00943	0.00989	0.01063	0.00709	0.00705	0.00655	0.00787	0.01137	0.01084
400.706	0.7315		530.486	0.01061	0.00951	0.01008	0.01068	0.00713	0.00711	0.0066	0.00649	0.01123	0.00911
401.08	0.71215		530.908	0.01093	0.0098	0.0104	0.01081	0.00726	0.00719	0.00674	0.00783	0.01237	0.01133
401.454	0.80493		531.33	0.011	0.01002	0.01081	0.01091	0.00735	0.00718	0.00677	0.00654	0.01274	0.00945
401.828	0.70805		531.751	0.01093	0.01009	0.01138	0.01117	0.00744	0.00715	0.00679	0.00826	0.0139	0.01141
402.202	0.76899		532.173	0.01099	0.01002	0.01174	0.01131	0.00747	0.00711	0.00679	0.00717	0.01307	0.0094
402.576	0.81151		532.595	0.01095	0.01016	0.01209	0.01145	0.00751	0.00713	0.00686	0.00893	0.01296	0.01159
402.95	0.74707		533.016	0.01097	0.01034	0.0119	0.0113	0.00756	0.00715	0.00691	0.00765	0.01231	0.00973
403.323	0.72865		533.438	0.01107	0.01032	0.01166	0.01146	0.00761	0.00723	0.00696	0.00901	0.01311	0.01167
403.697	0.8012		533.86	0.0111	0.01026	0.01141	0.01155	0.00755	0.00714	0.00686	0.00737	0.01287	0.00978
404.071	0.84122		534.281	0.0114	0.01039	0.01131	0.01159	0.00757	0.00709	0.00682	0.00903	0.01259	0.01191
404.445	0.87299		534.703	0.0117	0.01044	0.01128	0.01151	0.00752	0.00701	0.00675	0.00816	0.01138	0.0101
404.818	0.79734		535.125	0.01187	0.01089	0.01144	0.01155	0.00761	0.00709	0.00677	0.00939	0.01285	0.0119
405.192	0.80819		535.546	0.01207	0.01127	0.01156	0.01162	0.00767	0.00724	0.00677	0.00755	0.01388	0.00987
405.566	0.82088		535.968	0.01236	0.0113	0.01175	0.01177	0.00774	0.00748	0.00685	0.00851	0.01527	0.01193
405.939	0.77822		536.39	0.01254	0.01118	0.01195	0.01195	0.00775	0.00753	0.00686	0.00722	0.015	0.01021
406.313	0.75946		536.811	0.0127	0.01129	0.01246	0.01221	0.00786	0.00761	0.00694	0.00914	0.01527	0.01226
406.686	0.83217		537.233	0.01291	0.01143	0.01296	0.01237	0.00789	0.0076	0.00695	0.00825	0.0149	0.01045
407.059	0.82368		537.655	0.01315	0.01174	0.01326	0.01258	0.00793	0.00757	0.00698	0.00992	0.01568	0.01235
407.433	0.77197		538.076	0.01289	0.0118	0.01344	0.01278	0.00791	0.00754	0.00692	0.00855	0.01544	0.0102
407.806	0.82973		538.498	0.01291	0.01185	0.01358	0.013	0.00789	0.00762	0.00699	0.01008	0.01648	0.01207
408.179	0.75436		538.92	0.01331	0.012	0.01354	0.01295	0.00783	0.00753	0.00691	0.0089	0.01644	0.01016
408.553	0.90052		539.341	0.01403	0.01256	0.01365	0.01295	0.00784	0.00751	0.00685	0.01068	0.01647	0.01216
408.926	0.81435		539.763	0.01468	0.01316	0.01382	0.01299	0.00784	0.00738	0.00675	0.00978	0.01541	0.01025
409.299	0.82945		540.185	0.01539	0.01375	0.01407	0.01322	0.00786	0.00733	0.00676	0.01156	0.01533	0.01203
409.672	0.75751		540.606	0.01571	0.01401	0.01407	0.01328	0.00786	0.00735	0.00679	0.01036	0.0151	0.00988
410.045	0.83175		541.028	0.01635	0.01431	0.0141	0.01341	0.00795	0.00753	0.00689	0.01134	0.01702	0.01152
410.418	0.78969		541.45	0.01749	0.01458	0.01448	0.01358	0.00799	0.0075	0.00685	0.01005	0.01817	0.00965
410.791	0.79497		541.871	0.01886	0.0153	0.01499	0.01392	0.00812	0.00753	0.00688	0.01213	0.01893	0.01168
411.164	0.86835		542.293	0.01978	0.016	0.01525	0.01408	0.0082	0.00749	0.00689	0.01144	0.01752	0.01032
411.537	0.90936		542.715	0.02039	0.01677	0.01552	0.01434	0.00835	0.00756	0.007	0.01301	0.0179	0.01242
411.91	0.8875		543.136	0.02107	0.01753	0.01582	0.01468	0.00837	0.00752	0.00702	0.01209	0.01824	0.01055
412.283	0.83885		543.558	0.02171	0.01823	0.01627	0.01497	0.00841	0.00763	0.00706	0.01487	0.01888	0.01234
412.656	0.82336		543.98	0.02242	0.01844	0.01662	0.0152	0.00844	0.00769	0.00701	0.01494	0.01889	0.01041
413.028	0.85859		544.401	0.02444	0.01919	0.01698	0.01549	0.00866	0.00773	0.00704	0.01649	0.02	0.01206
413.401	0.85614		544.823	0.02695	0.02054	0.01753	0.01577	0.00886	0.00781	0.00707	0.01582	0.0192	0.01037
413.774	0.89319		545.245	0.02893	0.022	0.0183	0.01618	0.00902	0.00808	0.00722	0.01802	0.01937	0.0127
414.146	0.88476		545.666	0.031	0.02325	0.0193	0.01658	0.00906	0.00825	0.00724	0.01718	0.01976	0.01123
414.519	0.88456		546.088	0.03255	0.02439	0.02044	0.01719	0.00923	0.00835	0.0073	0.01932	0.0207	0.01321
414.891	0.82253		546.51	0.03417	0.02548	0.02115	0.01781	0.00942	0.00829	0.00733	0.01986	0.0201	0.01147
415.264	0.91822		546.931	0.03612	0.0266	0.02168	0.01846	0.00966	0.00831	0.00753	0.02279	0.02094	0.01325
415.636	0.90141		547.353	0.03827	0.02843	0.02256	0.019	0.00978	0.00833	0.00765	0.02296	0.02131	0.01125
416.009	0.96717		547.775	0.04162	0.03097	0.02409	0.01975	0.01002	0.00846	0.00765	0.02607	0.02299	0.01298
416.381	0.88736		548.196	0.04528	0.03357	0.0256	0.02044	0.01034	0.00858	0.00757	0.02774	0.02207	0.01149
416.754	0.85857		548.618	0.04763	0.03588	0.02699	0.02109	0.01069	0.00874	0.00767	0.0323	0.02155	0.01388
417.126	0.82043		549.04	0.04988	0.03766	0.02815	0.02152	0.01087	0.0088	0.0077	0.03328	0.02207	0.01212
417.498	0.88161		549.461	0.05401	0.03924	0.02981	0.02203	0.01098	0.00897	0.00781	0.03763	0.02256	0.01427
417.87	0.83848		549.883	0.05844	0.04119	0.03115	0.02289	0.01112	0.00909	0.0079	0.04023	0.02042	0.01354
418.242	0.86119		550.305	0.06339	0.04387	0.03238	0.02387	0.01155	0.00932	0.00807	0.04472	0.01982	0.0163
418.615	0.85875		550.726	0.06783	0.04668	0.03406	0.02458	0.01189	0.00961	0.00815	0.04635	0.01911	0.01523
418.987	0.91199		551.148	0.07115	0.05	0.03593	0.02568	0.01232	0.00995	0.00828	0.05151	0.01949	0.01784
419.359	0.9428		551.57	0.0747	0.05334	0.03758	0.02692	0.01273	0.01031	0.00839	0.05471	0.0191	0.01642
419.731	0.883		551.991	0.07861	0.05686	0.03927	0.02822	0.01312	0.01072	0.00865	0.06063	0.01931	0.01864
420.103	0.94742		552.413	0.08239	0.06058	0.04137	0.02951	0.01337	0.01077	0.00869	0.0633	0.01959	0.01728
420.474	0.94047		552.835	0.08774	0.06476	0.04368	0.03093	0.01356	0.01082	0.00879	0.06743	0.02408	0.01893
420.846	0.88145		553.256	0.09458	0.07008	0.04655	0.0324	0.01388	0.01108	0.00898	0.06961	0.02868	0.01673
421.218	0.94051		553.678	0.1008	0.07477	0.0494	0.0339	0.01465	0.01145	0.0093	0.07593	0.0302	0.01914
421.59	0.86485		554.1	0.10704	0.07914	0.05221	0.03539	0.01532	0.01175	0.00942	0.08003	0.02913	0.0185
421.962	0.92997		554.521	0.11299	0.08393	0.05452	0.03683	0.01583	0.0122	0.00968	0.08676	0.03076	0.02104
422.333	0.90034		554.943	0.11902	0.08962	0.0568	0.0386	0.01636	0.01264	0.00994	0.09269	0.03075	0.02034
422.705	0.88627		555.365	0.12585	0.09574	0.06007	0.04111	0.01728	0.01327	0.01022	0.10335	0.02879	0.02384
423.077	0.91477		555.786	0.13228	0.10015	0.06362	0.0436	0.01829	0.01376	0.01046	0.11092	0.02736	0.02382
423.448	0.96558		556.208	0.13934	0.105	0.06755	0.0461	0.01933	0.01431	0.01078	0.11682	0.03267	0.02622
423.82	0.99548		556.63	0.14648	0.10972	0.07173	0.04862	0.02026	0.01477	0.01114	0.12037	0.03869	0.0246
424.191	0.93345		557.051	0.15548	0.11601	0.07615	0.05117	0.02127	0.01521	0.01166	0.13102	0.04179	0.02719
424.563	0.97743		557.473	0.16212	0.12285	0.08061	0.05411	0.02242	0.01563	0.01217	0.13847	0.04394	0.02694
424.934	0.94422		557.895	0.16832	0.12897	0.08516	0.05755	0.0236	0.01629	0.01265	0.14711	0.04744	0.03098
425.305	0.9479		558.316	0.17738	0.13536	0.09025	0.06093	0.02467	0.01716	0.013	0.15396	0.05329	0.03063
425.677	0.97738		558.738	0.18868	0.14406	0.09613	0.06441	0.02604	0.01803	0.01339	0.1646	0.05954	0.03329
426.048	0.93285		559.159	0.19874	0.15341	0.10173	0.06776	0.02767	0.01845	0.0136	0.17264	0.06322	0.03273
426.419	0.87666		559.581	0.20574	0.16239	0.10708	0.07198	0.02921	0.01883	0.01392	0.18478	0.06852	0.03592
426.79	0.91542		560.003	0.21486	0.17079	0.11314	0.07631	0.03064	0.01944	0.01436	0.19437	0.0752	0.03562
427.161	0.95598		560.425	0.22459	0.18034	0.12013	0.08041	0.03205	0.02037	0.01503	0.2062	0.08349	0.03838
427.532	1.03694		560.846	0.23467	0.19137	0.12801	0.08469	0.03358	0.02136	0.01552	0.21584	0.08914	0.03851
427.904	0.95172		561.268	0.24661	0.20314	0.13684	0.08929	0.0355	0.02234	0.01608	0.23097	0.09051	0.04323
428.275	0.93976		561.69	0.26098	0.21389	0.14554	0.0943	0.03674	0.02306	0.01665	0.24228	0.09517	0.04425
428.646	0.97083		562.111	0.27589	0.22436	0.15292	0.09974	0.03775	0.02389	0.01729	0.25653	0.10776	0.04745
429.016	1.01779		562.533	0.29095	0.23761	0.15932	0.10497	0.03908	0.02495	0.01802	0.26671	0.12005	0.047
429.387	0.97643		562.955	0.30741	0.25167	0.16728	0.1105	0.04109	0.02635	0.01875	0.27734	0.1395	0.0472
429.758	0.94183		563.376	0.31894	0.26313	0.17648	0.11578	0.043	0.02785	0.01934	0.28889	0.15376	0.04488
430.129	1.02477		563.798	0.33215	0.2753	0.18868	0.12137	0.04502	0.02913	0.01977	0.30751	0.1664	0.0482
430.5	0.9509		564.22	0.34424	0.28803	0.20078	0.12678	0.04723	0.03021	0.02018	0.32341	0.18376	0.04722
430.87	1.02639		564.641	0.35795	0.30267	0.21107	0.13263	0.04997	0.03124	0.02091	0.34456	0.19779	0.05038
431.241	0.96029		565.063	0.37577	0.31771	0.22113	0.13946	0.05233	0.03186	0.02178	0.36048	0.20856	0.05183
431.612	0.99454		565.485	0.3906	0.3326	0.23152	0.14666	0.05466	0.03292	0.02268	0.37776	0.21841	0.05892
431.982	0.98645		565.906	0.4098	0.34936	0.24338	0.15363	0.05663	0.0342	0.02345	0.39113	0.23294	0.05981
432.353	0.99309		566.328	0.42837	0.36914	0.25509	0.16171	0.05848	0.03545	0.02426	0.4081	0.2531	0.06288
432.723	1.00299		566.75	0.44555	0.38434	0.26588	0.16858	0.06044	0.03656	0.02468	0.43445	0.25425	0.0672
433.094	0.971		567.171	0.46537	0.40244	0.27731	0.17544	0.06276	0.0378	0.02511	0.46675	0.26062	0.07178
433.464	0.95436		567.593	0.48456	0.42116	0.28964	0.18257	0.06553	0.0391	0.02583	0.4884	0.27463	0.07092
433.835	0.95673		568.014	0.50061	0.43943	0.30251	0.19103	0.06863	0.04073	0.02694	0.5103	0.29365	0.07425
434.205	0.98075		568.436	0.5183	0.4579	0.31682	0.19956	0.07099	0.04225	0.028	0.52474	0.31663	0.07525
434.575	0.96862		568.858	0.53089	0.47302	0.333	0.2065	0.07285	0.04385	0.02876	0.54739	0.33316	0.07857
434.945	1.00316		569.279	0.54511	0.4862	0.34668	0.21275	0.07501	0.04542	0.0291	0.56626	0.34331	0.08091
435.316	1.02469		569.701	0.56654	0.50195	0.36094	0.22041	0.07747	0.04672	0.02965	0.59842	0.34753	0.08899
435.686	1.02471		570.123	0.58674	0.51778	0.37315	0.22862	0.08078	0.04883	0.03066	0.61567	0.38145	0.08669
436.056	0.98156		570.544	0.61037	0.54009	0.38879	0.23955	0.08436	0.05115	0.03194	0.6444	0.41201	0.09033
436.426	1.07714		570.966	0.63334	0.56295	0.40321	0.24942	0.08787	0.05232	0.03304	0.66959	0.43343	0.09188
436.796	1.0465		571.388	0.65423	0.5862	0.41791	0.25697	0.0906	0.05308	0.03407	0.70038	0.44527	0.09575
437.166	1.03798		571.809	0.67178	0.60533	0.43071	0.26585	0.09274	0.05392	0.03458	0.72003	0.46876	0.09456
437.536	0.94503		572.231	0.68635	0.62081	0.44222	0.27325	0.0946	0.05454	0.03497	0.74116	0.49046	0.09683
437.906	1.02943		572.653	0.69968	0.63648	0.45115	0.27839	0.09625	0.055	0.03514	0.76018	0.50002	0.0958
438.276	0.99243		573.074	0.71241	0.64563	0.45825	0.28195	0.09796	0.05623	0.03581	0.77024	0.52448	0.09295
438.646	1.00274		573.496	0.72258	0.65493	0.46662	0.28738	0.10022	0.0584	0.03678	0.78143	0.54239	0.09474
439.015	1.02113		573.918	0.74232	0.67257	0.48496	0.29675	0.1027	0.06045	0.03772	0.80426	0.56563	0.09917
439.385	1.05186		574.34	0.76594	0.69341	0.50596	0.30649	0.10487	0.06157	0.03837	0.82766	0.58814	0.09921
439.755	0.97657		574.761	0.7911	0.7118	0.52119	0.31291	0.10651	0.06236	0.03856	0.85575	0.58676	0.10564
440.124	1.01531		575.183	0.80274	0.72279	0.52748	0.31788	0.10776	0.06285	0.03868	0.86115	0.59809	0.10409
440.494	1.04002		575.605	0.81319	0.72994	0.53493	0.32333	0.10975	0.06385	0.03922	0.87077	0.61715	0.1057
440.864	0.99398		576.026	0.8278	0.74471	0.54439	0.33144	0.11347	0.06541	0.03969	0.8863	0.64107	0.10528
441.233	1.00342		576.448	0.84837	0.75866	0.55951	0.34035	0.11659	0.06634	0.04024	0.91041	0.67188	0.1063
441.603	1.02457		576.869	0.86969	0.77743	0.57459	0.34876	0.11797	0.06674	0.04093	0.94824	0.67613	0.10691
441.972	1.06		577.291	0.88178	0.79178	0.58346	0.3544	0.11844	0.0671	0.04151	0.96863	0.67889	0.11074
442.341	1.02457		577.713	0.88035	0.80911	0.59177	0.35756	0.11958	0.06776	0.04181	0.96755	0.68312	0.11258
442.711	0.98584		578.135	0.88879	0.81819	0.59968	0.3598	0.12138	0.06811	0.04163	0.97895	0.68177	0.11764
443.08	0.99717		578.556	0.8984	0.82428	0.60146	0.36237	0.12153	0.06803	0.04117	0.98148	0.68009	0.11773
443.449	1.06957		578.978	0.90275	0.82794	0.60362	0.36269	0.122	0.068	0.04123	0.97691	0.6838	0.11944
443.819	1.00536		579.399	0.89927	0.82494	0.60509	0.36258	0.12298	0.06774	0.04137	0.9696	0.68298	0.11859
444.188	1.0006		579.821	0.89738	0.82359	0.60891	0.36459	0.12453	0.06866	0.04182	0.97303	0.68383	0.12345
444.557	0.98561		580.243	0.91238	0.83395	0.61777	0.37036	0.12583	0.06963	0.04232	0.98394	0.69329	0.12165
444.926	1.00046		580.664	0.91859	0.84268	0.62502	0.37483	0.12668	0.06999	0.04238	1	0.69121	0.12443
445.295	1.00528		581.086	0.92473	0.84913	0.63079	0.37886	0.12731	0.07029	0.04209	0.99789	0.70103	0.11839
445.664	1.00089		581.508	0.93063	0.85114	0.63585	0.3809	0.12803	0.07036	0.04252	0.9896	0.70451	0.12295
446.033	1.01376		581.929	0.93645	0.85942	0.64142	0.38625	0.12847	0.07027	0.04267	0.99137	0.71739	0.12059
446.402	1.01956		582.351	0.94719	0.86836	0.64709	0.38882	0.12903	0.07089	0.04268	0.99437	0.72844	0.12011
446.771	1.01152		582.773	0.95695	0.87665	0.64821	0.38878	0.12932	0.07106	0.04281	0.98391	0.74028	0.11426
447.14	0.96525		583.194	0.95673	0.87786	0.65043	0.38963	0.13025	0.07119	0.04307	0.97808	0.74972	0.11277
447.509	0.98168		583.616	0.9564	0.87657	0.65469	0.39134	0.13103	0.07116	0.04334	0.97569	0.74536	0.1126
447.877	1.04611		584.038	0.95925	0.87921	0.65656	0.39352	0.13106	0.07131	0.04365	0.97881	0.74695	0.11403
448.246	0.97521		584.459	0.96346	0.88079	0.65906	0.39401	0.13146	0.07127	0.04371	0.97459	0.74459	0.11177
448.615	0.97338		584.881	0.96826	0.88213	0.66023	0.39428	0.13153	0.07138	0.04377	0.97721	0.73109	0.11724
448.983	1.02539		585.303	0.9666	0.87918	0.66282	0.39464	0.13093	0.0713	0.04375	0.9725	0.72658	0.1146
449.352	0.97496		585.724	0.96439	0.87414	0.6602	0.39304	0.13091	0.07128	0.04362	0.97291	0.72014	0.1162
449.72	0.94276		586.146	0.95539	0.87943	0.6631	0.39341	0.13072	0.07151	0.04327	0.97598	0.71359	0.11476
450.089	0.97237		586.568	0.95618	0.88347	0.66553	0.39391	0.13039	0.07122	0.04301	0.98625	0.70449	0.1185
450.457	1.00943		586.989	0.95732	0.88097	0.66327	0.39441	0.13009	0.07116	0.04268	0.97754	0.70927	0.11656
450.826	1.02704		587.411	0.96258	0.88026	0.66298	0.39412	0.12945	0.07151	0.04247	0.9725	0.7128	0.11843
451.194	0.96857		587.833	0.9572	0.87719	0.66012	0.39167	0.12859	0.07112	0.04204	0.95964	0.72039	0.11344
451.562	0.94158		588.254	0.95075	0.87935	0.65719	0.38904	0.1271	0.0701	0.04157	0.95963	0.70876	0.11504
451.931	1.04037		588.676	0.94304	0.87497	0.65016	0.38596	0.12617	0.06944	0.04118	0.94996	0.69765	0.11507
452.299	0.98797		589.098	0.92647	0.86935	0.64402	0.38351	0.12569	0.06916	0.0409	0.94168	0.69406	0.12001
452.667	0.97794		589.519	0.91854	0.86536	0.64089	0.37921	0.12512	0.06838	0.04045	0.93211	0.69006	0.11786
453.035	0.97187		589.941	0.91378	0.85638	0.63702	0.37593	0.1239	0.06805	0.04024	0.92585	0.68276	0.11837
453.403	0.98433		590.363	0.91036	0.84597	0.63116	0.37278	0.12296	0.06779	0.03992	0.90891	0.67947	0.116
453.771	0.93808		590.784	0.90178	0.83569	0.62389	0.37058	0.12151	0.06688	0.03924	0.89969	0.67011	0.11786
454.139	0.95659		591.206	0.89978	0.8265	0.6204	0.3686	0.11964	0.06624	0.03888	0.89108	0.66674	0.11088
454.507	0.93436		591.628	0.8893	0.81838	0.61473	0.36527	0.11813	0.06576	0.03925	0.88659	0.64731	0.11464
454.875	0.93817		592.049	0.87528	0.81408	0.60951	0.36319	0.11753	0.06477	0.03914	0.87598	0.64964	0.11121
455.243	0.93714		592.471	0.87269	0.80781	0.60864	0.36149	0.1175	0.06419	0.03891	0.87694	0.65129	0.11001
455.611	0.94475		592.893	0.86608	0.80862	0.60805	0.35945	0.11804	0.06448	0.03926	0.86598	0.65013	0.10847
455.979	0.95705		593.314	0.86262	0.80254	0.60226	0.35888	0.11832	0.06503	0.03915	0.85646	0.6557	0.11055
456.347	0.95301		593.736	0.86701	0.80125	0.59876	0.35648	0.11666	0.06441	0.03788	0.84614	0.6601	0.10315
456.714	0.9613		594.158	0.86252	0.79467	0.59131	0.34945	0.11361	0.06318	0.03666	0.83023	0.64709	0.10006
457.082	0.95002		594.579	0.84179	0.77629	0.58203	0.34393	0.11215	0.06222	0.03661	0.8139	0.61975	0.10033
457.45	0.96418		595.001	0.83274	0.76302	0.57202	0.34114	0.11231	0.0621	0.03739	0.80118	0.60609	0.10674
457.817	0.95643		595.423	0.83659	0.7607	0.57342	0.3416	0.11354	0.06247	0.03797	0.79332	0.61276	0.10535
458.185	0.9404		595.844	0.84278	0.76792	0.57968	0.34624	0.11489	0.06271	0.03816	0.80298	0.61325	0.11023
458.552	0.94138		596.266	0.84645	0.77492	0.58205	0.3479	0.11482	0.06277	0.03819	0.80993	0.61181	0.10697
458.92	0.95966		596.688	0.84132	0.77936	0.57534	0.34705	0.1145	0.06308	0.03826	0.80777	0.6103	0.10848
459.287	0.96282		597.109	0.83377	0.78253	0.57042	0.34616	0.11418	0.06289	0.03824	0.80293	0.60902	0.10707
459.655	0.96357		597.531	0.83231	0.77924	0.56907	0.34439	0.11384	0.06213	0.03806	0.80189	0.60213	0.10834
460.022	0.99571		597.953	0.82152	0.77398	0.57023	0.34059	0.11312	0.06167	0.03764	0.79496	0.58819	0.10797
460.389	0.97234		598.374	0.81637	0.76316	0.56849	0.33825	0.11168	0.06176	0.03756	0.79066	0.58143	0.11077
460.757	1.00298		598.796	0.80685	0.7535	0.56087	0.33376	0.10995	0.06117	0.03723	0.77298	0.58977	0.10382
461.124	0.98002		599.218	0.79988	0.74164	0.55225	0.32864	0.10768	0.06004	0.03632	0.75949	0.58316	0.10335
461.491	0.97267		599.639	0.77972	0.72387	0.53889	0.32145	0.10569	0.05829	0.03498	0.73515	0.57185	0.09899
461.858	0.94993		600.061	0.76247	0.70401	0.52468	0.31253	0.10361	0.056	0.03357	0.72901	0.54883	0.09741
462.225	0.99082		600.483	0.7438	0.68539	0.50764	0.30069	0.10005	0.05351	0.03222	0.70726	0.52388	0.09204
462.592	0.95653		600.904	0.71595	0.65966	0.49077	0.28938	0.09725	0.05229	0.03164	0.6803	0.50688	0.091
462.959	0.9642		601.326	0.68463	0.63879	0.47588	0.28356	0.09646	0.05234	0.03203	0.64635	0.5024	0.08938
463.326	0.97427		601.748	0.66881	0.63088	0.47285	0.28437	0.09753	0.05326	0.03271	0.63748	0.50928	0.09232
463.693	0.98144		602.169	0.67598	0.63598	0.47787	0.28783	0.09897	0.0547	0.03299	0.64933	0.50824	0.09408
464.06	0.99142		602.591	0.68212	0.63863	0.48052	0.28976	0.0993	0.05591	0.03321	0.65513	0.51569	0.0951
464.427	0.97983		603.013	0.68703	0.64249	0.48125	0.29086	0.09958	0.05646	0.03343	0.64955	0.51614	0.09345
464.793	0.99943		603.434	0.69231	0.64177	0.48284	0.29158	0.09924	0.05637	0.03308	0.64302	0.51742	0.09557
465.16	1.01803		603.856	0.6953	0.64587	0.48334	0.29092	0.09733	0.05517	0.03257	0.63997	0.51474	0.08987
465.527	1.00629		604.278	0.68524	0.63973	0.47624	0.28828	0.09475	0.05387	0.03231	0.63411	0.5034	0.09044
465.894	0.98207		604.699	0.67071	0.62519	0.4692	0.2836	0.09385	0.05332	0.03218	0.62169	0.48884	0.09002
466.26	1.0092		605.121	0.65495	0.61	0.46569	0.28031	0.09449	0.05316	0.03273	0.62131	0.47428	0.09566
466.627	0.98548		605.543	0.65205	0.60557	0.46177	0.27697	0.09469	0.05269	0.03302	0.61722	0.46871	0.09509
466.993	1.03546		605.964	0.64406	0.6014	0.45797	0.27499	0.09342	0.05199	0.03276	0.61465	0.47142	0.09577
467.36	0.99325		606.386	0.63668	0.59438	0.44938	0.27073	0.09147	0.05112	0.03191	0.60303	0.46142	0.0917
467.726	0.98933		606.808	0.63084	0.58082	0.43458	0.26433	0.08988	0.0506	0.03098	0.59322	0.43644	0.09464
468.092	1.00243		607.229	0.61963	0.56552	0.42157	0.25841	0.08864	0.05024	0.03063	0.57231	0.42337	0.09414
468.459	0.99966		607.651	0.60234	0.54894	0.41134	0.25424	0.08808	0.05023	0.03077	0.55425	0.42343	0.09585
468.825	0.99537		608.073	0.5898	0.54171	0.40689	0.25309	0.08786	0.05005	0.03084	0.54104	0.42854	0.0934
469.191	1.00261		608.494	0.58329	0.53867	0.4082	0.25392	0.08763	0.05002	0.03047	0.54025	0.42586	0.09719
469.558	0.97834		608.916	0.58308	0.53668	0.41169	0.2551	0.08713	0.04965	0.0298	0.54015	0.4246	0.09503
469.924	1.00976		609.337	0.57837	0.52965	0.4129	0.25408	0.08651	0.04907	0.02948	0.53967	0.4253	0.0957
470.29	1.01798		609.759	0.57088	0.52304	0.40843	0.25143	0.08613	0.04851	0.02941	0.52206	0.43458	0.0902
470.656	0.9998		610.181	0.56095	0.51773	0.40429	0.25066	0.08615	0.04834	0.02932	0.50835	0.44497	0.08921
471.022	1.0148		610.602	0.5586	0.51514	0.40126	0.24876	0.08564	0.04798	0.02945	0.50421	0.44381	0.08608
471.388	1.01652		611.024	0.55321	0.50697	0.39729	0.24515	0.08478	0.04831	0.02978	0.49776	0.43989	0.09011
471.754	0.98413		611.446	0.54256	0.4957	0.39206	0.24355	0.08472	0.04859	0.03007	0.49004	0.43049	0.094
472.12	1.01892		611.868	0.53667	0.49184	0.38986	0.24591	0.08576	0.04883	0.03044	0.49872	0.42007	0.09984
472.486	1.01232		612.289	0.53206	0.49253	0.38942	0.24865	0.08622	0.04859	0.03016	0.49825	0.42498	0.09718
472.852	1.02332		612.711	0.52858	0.49366	0.39037	0.25014	0.08653	0.04833	0.0297	0.48774	0.44826	0.09423
473.217	1.01707		613.133	0.52292	0.49408	0.39004	0.24999	0.08629	0.04856	0.02939	0.48316	0.44687	0.093
473.583	1.02171		613.554	0.52133	0.49207	0.3891	0.24843	0.08613	0.04912	0.02958	0.48784	0.43292	0.09877
473.949	1.03665		613.976	0.5174	0.48505	0.38911	0.24702	0.086	0.04893	0.02945	0.4875	0.42521	0.09961
474.314	1.02358		614.398	0.51252	0.48059	0.38877	0.24661	0.08595	0.04836	0.02951	0.48575	0.42348	0.10237
474.68	1.02032		614.819	0.50299	0.47393	0.38681	0.24505	0.08565	0.04821	0.02987	0.47664	0.42712	0.09791
475.046	1.01341		615.241	0.49616	0.46749	0.38354	0.24383	0.08588	0.04841	0.03002	0.47172	0.43262	0.09793
475.411	1.03869		615.663	0.49228	0.46569	0.38195	0.24399	0.0866	0.04899	0.03021	0.46838	0.43147	0.09784
475.777	1.0083		616.084	0.49171	0.46324	0.38139	0.24575	0.08791	0.04993	0.03049	0.47236	0.42906	0.10487
476.142	1.03152		616.506	0.49425	0.4668	0.38344	0.24657	0.08852	0.05095	0.03085	0.47455	0.42349	0.10959
476.507	1.04292		616.928	0.49382	0.46837	0.38452	0.24905	0.0895	0.05152	0.03126	0.47205	0.43174	0.11521
476.873	1.01335		617.349	0.49161	0.47044	0.38912	0.25149	0.09036	0.05146	0.03145	0.4726	0.43867	0.11469
477.238	1.02425		617.771	0.48861	0.47387	0.39346	0.2556	0.09155	0.05183	0.03147	0.47656	0.44766	0.11835
477.603	1.04392		618.192	0.49019	0.47853	0.40013	0.25881	0.09289	0.05234	0.03175	0.47983	0.45811	0.11583
477.969	1.02843		618.614	0.49493	0.48153	0.40392	0.2608	0.0936	0.05277	0.03228	0.48283	0.46916	0.11696
478.334	1.03851		619.036	0.49038	0.48465	0.403	0.26266	0.09386	0.05323	0.03246	0.47592	0.4817	0.11378
478.699	1.04817		619.457	0.485	0.48558	0.40362	0.26481	0.09449	0.05368	0.03237	0.4785	0.48185	0.11975
479.064	1.04904		619.879	0.48258	0.48319	0.40575	0.26721	0.09528	0.05363	0.03202	0.47617	0.48654	0.12229
479.429	1.06339		620.301	0.4832	0.48	0.4067	0.26881	0.09556	0.05337	0.03163	0.47471	0.49149	0.12632
479.794	1.05164		620.722	0.47892	0.47503	0.40641	0.26848	0.09466	0.05399	0.03148	0.4662	0.49383	0.12328
480.159	1.05901		621.144	0.46701	0.46766	0.40194	0.26797	0.09487	0.05483	0.03178	0.45873	0.49203	0.12805
480.524	1.06054		621.566	0.45803	0.4614	0.39877	0.26868	0.09486	0.05539	0.03237	0.45175	0.499	0.12793
480.889	1.04275		621.987	0.45367	0.4564	0.40151	0.27143	0.09574	0.05645	0.03313	0.45044	0.51643	0.13023
481.254	1.07315		622.409	0.45331	0.45583	0.40853	0.27558	0.09747	0.05751	0.03352	0.45504	0.5217	0.13456
481.618	1.05305		622.831	0.45854	0.45972	0.41317	0.27869	0.09912	0.05804	0.03366	0.46651	0.527	0.1409
481.983	1.06847		623.252	0.46314	0.46082	0.41524	0.28104	0.09983	0.05793	0.03355	0.46644	0.53918	0.13885
482.348	1.06804		623.674	0.45994	0.45849	0.41846	0.28438	0.10079	0.05797	0.03386	0.46423	0.5517	0.13986
482.712	1.05899		624.096	0.45252	0.45611	0.41854	0.28651	0.10261	0.05852	0.03413	0.45388	0.5635	0.13869
483.077	1.08111		624.518	0.44884	0.45603	0.41962	0.28927	0.10518	0.05948	0.03422	0.44953	0.5775	0.14335
483.442	1.07485		624.939	0.45114	0.45885	0.42243	0.29327	0.10693	0.06047	0.03415	0.44727	0.58117	0.14631
483.806	1.09845		625.361	0.45519	0.46152	0.42422	0.29555	0.10768	0.0617	0.03437	0.45062	0.57656	0.15379
484.171	1.08305		625.782	0.44845	0.46194	0.42417	0.29747	0.10858	0.06245	0.03459	0.4472	0.58404	0.15165
484.535	1.10131		626.204	0.44327	0.45838	0.42526	0.29979	0.10957	0.06288	0.03477	0.44426	0.59819	0.15241
484.899	1.08744		626.626	0.43802	0.45976	0.42769	0.30304	0.11049	0.06287	0.03523	0.43939	0.60709	0.15154
485.264	1.08945		627.047	0.43016	0.4604	0.43117	0.30666	0.11198	0.06373	0.0361	0.43748	0.61367	0.15607
485.628	1.11135		627.469	0.42799	0.4641	0.43756	0.31077	0.11448	0.06467	0.03641	0.43081	0.63151	0.15739
485.992	1.08331		627.891	0.42871	0.46559	0.44433	0.31417	0.11633	0.06542	0.03668	0.43053	0.64561	0.16364
486.357	1.10701		628.312	0.43222	0.46368	0.44898	0.31787	0.11768	0.06596	0.03724	0.42854	0.65541	0.16711
486.721	1.09403		628.734	0.4331	0.45974	0.44918	0.31981	0.11801	0.06666	0.03803	0.42761	0.66104	0.1735
487.085	1.12165		629.156	0.42918	0.45978	0.4527	0.32173	0.11839	0.0676	0.03866	0.42359	0.65842	0.17702
487.449	1.11892		629.577	0.43145	0.4604	0.45434	0.32415	0.12039	0.06828	0.03923	0.42462	0.65925	0.18436
487.813	1.12651		629.999	0.43094	0.46219	0.45553	0.32697	0.12212	0.06875	0.03957	0.42303	0.66508	0.18521
488.177	1.12092		630.421	0.42481	0.46213	0.4573	0.33098	0.12383	0.06975	0.03982	0.42197	0.67469	0.19012
488.541	1.12749		630.842	0.41971	0.45786	0.46035	0.33472	0.12495	0.0708	0.04019	0.42077	0.67431	0.19399
488.905	1.12731		631.264	0.41561	0.45092	0.46083	0.33996	0.12629	0.0715	0.04081	0.41728	0.69089	0.19918
489.269	1.12987		631.686	0.41311	0.44763	0.46257	0.34534	0.12742	0.07233	0.04125	0.40933	0.71626	0.19639
489.633	1.12216		632.107	0.41125	0.44475	0.46532	0.34926	0.12923	0.0732	0.04179	0.41046	0.72895	0.19959
489.996	1.13535		632.529	0.40946	0.44531	0.46901	0.35228	0.13107	0.07438	0.0425	0.40955	0.73579	0.2026
490.36	1.14326		632.951	0.40725	0.44705	0.4722	0.35516	0.13403	0.07596	0.04361	0.41097	0.73555	0.2126
490.724	1.13338		633.372	0.40545	0.45097	0.47527	0.36061	0.13678	0.07713	0.04428	0.40934	0.74458	0.2177
491.087	1.15201		633.794	0.40736	0.45444	0.48112	0.3661	0.1387	0.07734	0.0449	0.41505	0.75829	0.22231
491.451	1.13767		634.216	0.40398	0.45369	0.48485	0.36918	0.14015	0.07707	0.04563	0.40987	0.7691	0.22199
491.815	1.14396		634.637	0.39815	0.45067	0.48917	0.37157	0.14182	0.07858	0.04643	0.41117	0.76752	0.22909
492.178	1.15427		635.059	0.3953	0.45132	0.49461	0.37447	0.14385	0.08047	0.04709	0.41003	0.76042	0.23398
492.542	1.15301		635.481	0.39084	0.44823	0.49806	0.37901	0.14557	0.08138	0.04765	0.40941	0.76292	0.24345
492.905	1.15309		635.902	0.38711	0.44573	0.49933	0.38279	0.14699	0.08173	0.04844	0.40051	0.77263	0.24511
493.268	1.14913		636.324	0.3842	0.44228	0.49883	0.38509	0.14829	0.08321	0.04943	0.39219	0.78195	0.24686
493.632	1.15539		636.746	0.37778	0.43982	0.49655	0.3889	0.1496	0.085	0.04978	0.38408	0.78346	0.24742
493.995	1.15815		637.167	0.37613	0.4383	0.49378	0.39273	0.15101	0.08617	0.05008	0.38243	0.78168	0.25384
494.358	1.14163		637.589	0.37766	0.43396	0.49134	0.39601	0.15324	0.08716	0.05064	0.37408	0.78674	0.25695
494.721	1.15203		638.011	0.3732	0.43167	0.4934	0.40033	0.15574	0.08857	0.05155	0.37005	0.79686	0.2639
495.085	1.14943		638.432	0.36797	0.43384	0.49776	0.40422	0.15895	0.09006	0.05281	0.36501	0.80315	0.26784
495.448	1.13871		638.854	0.36499	0.43505	0.50202	0.40898	0.16082	0.09122	0.05431	0.36245	0.81687	0.2735
495.811	1.16665		639.276	0.36338	0.43507	0.50605	0.41314	0.16315	0.09223	0.05546	0.35842	0.82239	0.27728
496.174	1.15838		639.697	0.36312	0.43567	0.50821	0.41628	0.16594	0.09379	0.05567	0.36045	0.81347	0.28807
496.537	1.17586		640.119	0.35939	0.43244	0.5094	0.42221	0.16786	0.09553	0.05564	0.35729	0.80656	0.294
496.9	1.15739		640.541	0.35397	0.42765	0.50815	0.42644	0.16975	0.09657	0.05595	0.35171	0.81038	0.30202
497.263	1.15179		640.962	0.35147	0.42352	0.50748	0.42854	0.17278	0.09731	0.05661	0.34121	0.82079	0.30412
497.626	1.1477		641.384	0.35079	0.4201	0.50994	0.43167	0.17474	0.09875	0.05759	0.33771	0.83125	0.30759
497.988	1.16568		641.806	0.34662	0.41802	0.51022	0.43473	0.1768	0.10075	0.05867	0.33166	0.8214	0.31336
498.351	1.15741		642.227	0.34066	0.41363	0.51282	0.43919	0.17898	0.10174	0.06	0.32963	0.81379	0.32432
498.714	1.15718		642.649	0.3344	0.4104	0.51413	0.44471	0.18143	0.10261	0.06095	0.32958	0.8005	0.33169
499.077	1.15552		643.071	0.33125	0.40714	0.5135	0.44793	0.18304	0.10429	0.06203	0.32967	0.79036	0.33834
499.439	1.15084		643.492	0.32867	0.40514	0.51393	0.45055	0.18399	0.10608	0.06297	0.31822	0.79547	0.33494
499.802	1.15496		643.914	0.32336	0.40274	0.51399	0.45174	0.18524	0.1082	0.06392	0.30975	0.79757	0.33837
500.164	1.14511		644.336	0.31728	0.39632	0.51374	0.45429	0.18701	0.10997	0.06474	0.30537	0.78866	0.34234
500.527	1.15556		644.757	0.31029	0.39023	0.51166	0.45767	0.18888	0.11128	0.06567	0.29788	0.79842	0.34406
500.889	1.14147		645.179	0.30587	0.38522	0.51052	0.45827	0.19037	0.1127	0.0664	0.28245	0.80143	0.34405
501.252	1.13575		645.601	0.30269	0.37968	0.51232	0.45834	0.19205	0.11334	0.06732	0.27513	0.79979	0.35016
501.614	1.13603		646.022	0.29866	0.37557	0.51392	0.45848	0.19344	0.11391	0.06906	0.27073	0.7891	0.35413
501.976	1.1489		646.444	0.29258	0.36887	0.51291	0.45898	0.19628	0.1149	0.0707	0.27107	0.7704	0.36665
502.339	1.15146		646.866	0.28853	0.36481	0.5108	0.46253	0.19909	0.11578	0.07129	0.2656	0.76096	0.37499
502.701	1.14276		647.287	0.28433	0.36363	0.50786	0.46519	0.20032	0.11693	0.07211	0.26372	0.75874	0.38265
503.063	1.12683		647.709	0.27956	0.35995	0.50194	0.46415	0.20066	0.11801	0.0727	0.25577	0.75669	0.38256
503.425	1.12613		648.131	0.27597	0.35474	0.49801	0.46366	0.201	0.11871	0.07339	0.25237	0.75292	0.387
503.787	1.12937		648.552	0.27241	0.34927	0.49045	0.46643	0.20187	0.1197	0.07398	0.24195	0.75423	0.38697
504.15	1.13528		648.974	0.26892	0.3439	0.48434	0.46958	0.20364	0.12192	0.07468	0.23821	0.74768	0.39456
504.512	1.12366		649.396	0.26244	0.33971	0.47818	0.47053	0.2062	0.12375	0.0754	0.23114	0.73405	0.39937
504.874	1.10879		649.817	0.25708	0.33509	0.47376	0.47044	0.20849	0.12534	0.07655	0.22895	0.71926	0.40949
505.235	1.13598		650.239	0.25113	0.32882	0.47195	0.47107	0.20981	0.12669	0.07706	0.22256	0.71206	0.41242
505.597	1.11793		650.661	0.24714	0.32424	0.47077	0.4696	0.21019	0.12816	0.07719	0.2219	0.69886	0.41822
505.959	1.12453		651.082	0.244	0.3174	0.46648	0.46679	0.20987	0.12874	0.07741	0.21739	0.68105	0.4168
506.321	1.10766		651.504	0.23787	0.30787	0.46244	0.46603	0.21059	0.12921	0.0775	0.212	0.67531	0.4186
506.683	1.11503		651.926	0.23421	0.30253	0.4589	0.46642	0.21219	0.13025	0.07792	0.19868	0.67743	0.41543
507.044	1.11134		652.347	0.23294	0.2995	0.45748	0.46789	0.21386	0.13162	0.07887	0.19175	0.67941	0.4166
507.406	1.11281		652.769	0.22752	0.29475	0.4546	0.46821	0.21386	0.13201	0.07998	0.18397	0.67472	0.41596
507.768	1.10216		653.191	0.22144	0.28897	0.44966	0.46548	0.21354	0.13271	0.08042	0.18069	0.66888	0.41917
508.129	1.09954		653.612	0.21928	0.28652	0.44616	0.46298	0.21352	0.13299	0.08031	0.18033	0.65437	0.41712
508.491	1.10083		654.034	0.21894	0.28535	0.44073	0.45868	0.21314	0.1333	0.08007	0.17973	0.63699	0.42051
508.852	1.0932		654.456	0.21473	0.28164	0.43373	0.45241	0.21211	0.13307	0.07979	0.17582	0.6148	0.41937
509.214	1.10711		654.877	0.20829	0.27508	0.42556	0.44599	0.21245	0.134	0.08069	0.16948	0.604	0.41601
509.575	1.09859		655.299	0.20089	0.26424	0.41797	0.4421	0.21328	0.13441	0.08195	0.1584	0.59107	0.41567
509.937	1.09817		655.721	0.19592	0.25673	0.41154	0.4389	0.21348	0.13354	0.08275	0.15326	0.57651	0.41878
510.298	1.10585		656.142	0.19404	0.25158	0.40387	0.43781	0.21287	0.13264	0.08313	0.14862	0.55908	0.41258
510.659	1.09303		656.564	0.19163	0.24722	0.39779	0.43445	0.21186	0.13092	0.08329	0.1496	0.54067	0.40977
511.02	1.10779		656.986	0.18801	0.24203	0.39336	0.42858	0.20911	0.13062	0.08334	0.14484	0.5283	0.39886
511.382	1.09909		657.407	0.18199	0.23473	0.38659	0.42146	0.20689	0.13129	0.0831	0.14153	0.51454	0.39336
511.743	1.09451		657.829	0.17586	0.22704	0.37822	0.41559	0.20561	0.13143	0.08316	0.1357	0.49913	0.38717
512.104	1.08941		658.25	0.17096	0.22231	0.37066	0.41129	0.20415	0.13132	0.08389	0.13495	0.48775	0.38522
512.465	1.08165		658.672	0.1662	0.21984	0.3653	0.40838	0.2036	0.13096	0.0843	0.13086	0.47898	0.37888
512.826	1.09407		659.094	0.16121	0.21665	0.35915	0.40381	0.20286	0.13042	0.08424	0.12774	0.46909	0.37653
513.187	1.08928		659.515	0.15734	0.21296	0.3528	0.39817	0.20224	0.12979	0.08367	0.12116	0.4527	0.37144
513.548	1.09267		659.937	0.15231	0.20695	0.34515	0.39179	0.20122	0.12951	0.0832	0.12117	0.42717	0.3705
513.909	1.0922		660.359	0.1477	0.2013	0.33751	0.3864	0.20019	0.12952	0.08219	0.11952	0.40398	0.36496
514.27	1.0843		660.78	0.14277	0.19596	0.32873	0.38026	0.1979	0.12937	0.08207	0.12022	0.38701	0.36109
514.63	1.09201		661.202	0.13881	0.191	0.32064	0.37363	0.19582	0.12832	0.08232	0.11479	0.37511	0.35214
514.991	1.10316		661.624	0.13589	0.18624	0.31299	0.36825	0.19532	0.12769	0.08258	0.11078	0.36891	0.34946
515.352	1.09839		662.045	0.1319	0.18122	0.3064	0.36342	0.1942	0.1278	0.08286	0.10617	0.35726	0.34359
515.712	1.10148		662.467	0.13157	0.17723	0.30156	0.3599	0.19194	0.12775	0.08313	0.10577	0.34256	0.34465
516.073	1.10359		662.889	0.12983	0.17292	0.2953	0.35671	0.18988	0.12757	0.08344	0.10279	0.3304	0.33863
516.434	1.10585		663.311	0.12726	0.17047	0.29005	0.35105	0.18821	0.12735	0.0843	0.10477	0.31709	0.33577
516.794	1.08879		663.732	0.12425	0.1667	0.2852	0.34464	0.18695	0.12746	0.08419	0.10092	0.30874	0.32884
517.155	1.09586		664.154	0.12076	0.16245	0.27988	0.33777	0.18559	0.12745	0.08295	0.09775	0.30356	0.32623
517.515	1.1012		664.576	0.11695	0.15878	0.27513	0.33181	0.18325	0.12647	0.08295	0.09584	0.292	0.31941
517.875	1.10067		664.997	0.11411	0.15517	0.26868	0.32679	0.18218	0.12521	0.08285	0.09803	0.27347	0.32178
518.236	1.09376		665.419	0.11135	0.15096	0.26294	0.32285	0.18128	0.12418	0.08267	0.0974	0.25756	0.32113
518.596	1.10434		665.841	0.10905	0.148	0.25743	0.31723	0.17921	0.12386	0.08367	0.09839	0.24764	0.31985
518.956	1.10993		666.262	0.10827	0.14612	0.25125	0.31061	0.17735	0.124	0.08365	0.09371	0.24379	0.31192
519.317	1.10585		666.684	0.10623	0.1437	0.24647	0.307	0.17637	0.12301	0.08345	0.08965	0.24332	0.30982
519.677	1.1081		667.106	0.1042	0.14128	0.24332	0.30299	0.17424	0.12222	0.08362	0.08643	0.23197	0.30539
520.037	1.11162		667.527	0.10326	0.13793	0.23719	0.29903	0.17075	0.12232	0.08374	0.08846	0.21472	0.30891
520.397	1.10278		667.949	0.10163	0.13328	0.23158	0.29538	0.16819	0.12286	0.08418	0.08711	0.19951	0.30826
520.757	1.11687		668.37	0.09971	0.13092	0.22592	0.29108	0.16774	0.12357	0.0852	0.08713	0.18856	0.31032
521.117	1.1113		668.792	0.09918	0.12925	0.22134	0.28901	0.16878	0.12361	0.08607	0.08591	0.18126	0.30803
521.477	1.11031		669.214	0.0989	0.12856	0.21787	0.28838	0.16898	0.12379	0.08761	0.08739	0.17961	0.30958
521.837	1.11167		669.635	0.09768	0.12673	0.21484	0.28567	0.16807	0.12359	0.0883	0.0864	0.17364	0.30595
522.197	1.11183		670.057	0.09551	0.12524	0.21433	0.28374	0.16791	0.12388	0.08861	0.09124	0.16364	0.3083
522.557	1.1145		670.479	0.09441	0.1249	0.21051	0.28124	0.16752	0.12417	0.08894	0.08993	0.15306	0.30529
522.916	1.11546		670.9	0.09417	0.12482	0.20525	0.2764	0.16712	0.12384	0.0892	0.09028	0.1492	0.30595
523.276	1.12693		671.322	0.09404	0.12287	0.20093	0.27206	0.16587	0.12304	0.08875	0.08851	0.14676	0.30352
523.636	1.12026		671.744	0.09326	0.11968	0.19687	0.26801	0.16451	0.12219	0.08831	0.08846	0.14541	0.30476
523.995	1.12625		672.165	0.09296	0.11666	0.19375	0.26428	0.16301	0.12181	0.08745	0.08525	0.14131	0.301
524.355	1.11994		672.587	0.09198	0.11374	0.19117	0.26058	0.16151	0.1218	0.08635	0.08555	0.13535	0.30277
524.715	1.1291		673.009	0.08934	0.11077	0.18874	0.2574	0.16036	0.12243	0.08579	0.08257	0.13093	0.29924
525.074	1.13269		673.43	0.08706	0.10834	0.18575	0.25362	0.15926	0.12342	0.0859	0.08454	0.1246	0.29946
525.433	1.13399		673.852	0.08557	0.10684	0.1833	0.24864	0.1587	0.12406	0.08655	0.08397	0.11735	0.29616
525.793	1.12266		674.274	0.08397	0.10556	0.18096	0.24485	0.1582	0.12419	0.08832	0.08485	0.11633	0.29652
526.152	1.13217		674.695	0.08254	0.10465	0.17881	0.24378	0.15819	0.12445	0.08992	0.0813	0.11659	0.2941
526.512	1.12738		675.117	0.08241	0.10502	0.17786	0.24335	0.15938	0.12545	0.09024	0.08253	0.11487	0.29874
526.871	1.12818		675.539	0.08368	0.10545	0.17701	0.24203	0.16081	0.12588	0.08995	0.08197	0.10548	0.29929
527.23	1.14004		675.96	0.08411	0.10487	0.17568	0.24112	0.16114	0.12696	0.09025	0.08456	0.09547	0.30338
527.589	1.13622		676.382	0.08337	0.10324	0.17409	0.241	0.16114	0.12691	0.08995	0.08338	0.09257	0.30188
527.948	1.13072		676.804	0.08449	0.10282	0.17298	0.24017	0.16112	0.1264	0.08994	0.08559	0.09561	0.30133
528.308	1.13822		677.225	0.08538	0.10198	0.17126	0.23847	0.16126	0.127	0.0904	0.08459	0.096	0.29819
528.667	1.1422		677.647	0.08523	0.10151	0.1693	0.23745	0.16207	0.12668	0.09122	0.08548	0.0951	0.3025
529.026	1.13591		678.069	0.0859	0.10274	0.16867	0.23702	0.16225	0.12577	0.0916	0.08479	0.09168	0.30139
529.385	1.12998		678.49	0.08757	0.10282	0.1685	0.23533	0.16158	0.12547	0.09164	0.08853	0.08706	0.30359
529.744	1.14013		678.912	0.08827	0.10151	0.16832	0.23467	0.16123	0.12534	0.09134	0.08648	0.08803	0.29863
530.102	1.13718		679.334	0.08771	0.10017	0.16798	0.2349	0.16099	0.12654	0.09109	0.08851	0.08763	0.29796
530.461	1.14555		679.755	0.08525	0.0991	0.16584	0.23461	0.1605	0.12701	0.09117	0.08786	0.08565	0.29398
530.82	1.14716		680.177	0.08546	0.09987	0.16566	0.23381	0.15914	0.12671	0.09125	0.08973	0.08563	0.29459
531.179	1.14257		680.599	0.08585	0.10036	0.16528	0.23293	0.15788	0.12604	0.09152	0.08789	0.08393	0.29138
531.538	1.15056		681.02	0.08604	0.10136	0.16397	0.23144	0.15759	0.12576	0.09236	0.08904	0.08016	0.29484
531.896	1.15201		681.442	0.08667	0.10188	0.16431	0.2317	0.1573	0.12591	0.09296	0.08591	0.08505	0.29053
532.255	1.14815		681.864	0.0871	0.10196	0.16456	0.23108	0.15818	0.1266	0.09311	0.08942	0.08553	0.29108
532.613	1.15597		682.285	0.08672	0.10153	0.16332	0.2311	0.15946	0.12702	0.09266	0.09143	0.08501	0.28703
532.972	1.14521		682.707	0.08621	0.1008	0.16249	0.23178	0.15979	0.12633	0.09247	0.09523	0.08515	0.28678
533.33	1.13831		683.129	0.08539	0.10114	0.16233	0.23179	0.15987	0.12602	0.0929	0.0937	0.08511	0.28462
533.689	1.14335		683.55	0.08592	0.10173	0.1633	0.23105	0.15997	0.12682	0.09324	0.09858	0.08043	0.29042
534.047	1.14733		683.972	0.08808	0.10198	0.16547	0.23133	0.16029	0.12824	0.09336	0.09643	0.08462	0.28828
534.406	1.14915		684.394	0.08877	0.10231	0.16815	0.23294	0.16023	0.12832	0.09353	0.09889	0.08865	0.29132
534.764	1.14873		684.815	0.08983	0.10448	0.17035	0.23382	0.15986	0.12798	0.0933	0.10119	0.08723	0.29035
535.122	1.15507		685.237	0.09137	0.10741	0.17062	0.2341	0.15963	0.12745	0.09357	0.10409	0.0877	0.29226
535.48	1.16381		685.659	0.09177	0.10893	0.17141	0.23399	0.1594	0.12682	0.09362	0.10335	0.08831	0.28829
535.839	1.15921		686.08	0.09233	0.10879	0.17223	0.23464	0.16015	0.1267	0.093	0.10642	0.0902	0.28889
536.197	1.15571		686.502	0.09245	0.10931	0.17431	0.23579	0.16031	0.12625	0.09303	0.10706	0.09224	0.2857
536.555	1.15889		686.924	0.09366	0.11169	0.17517	0.23606	0.15949	0.12623	0.09326	0.11016	0.09548	0.2874
536.913	1.15805		687.345	0.09417	0.11295	0.17624	0.23698	0.15992	0.126	0.09252	0.10887	0.09916	0.28476
537.271	1.16502		687.767	0.09626	0.11453	0.17813	0.23795	0.15993	0.12721	0.09183	0.11	0.10626	0.28439
537.629	1.16171		688.189	0.09913	0.11771	0.17875	0.23833	0.15966	0.12836	0.09103	0.10714	0.11375	0.27946
537.987	1.16298		688.61	0.10085	0.11901	0.17949	0.24017	0.16043	0.12851	0.09165	0.10621	0.12485	0.28008
538.344	1.15882		689.032	0.10176	0.11991	0.18176	0.24231	0.16088	0.12949	0.09282	0.1033	0.1348	0.27527
538.702	1.16343		689.454	0.10294	0.12132	0.18261	0.24431	0.16184	0.13098	0.09284	0.10581	0.13861	0.27719
539.06	1.16338		689.875	0.10504	0.12209	0.18313	0.24763	0.16243	0.13144	0.09295	0.10689	0.13837	0.27749
539.418	1.16037		690.297	0.10637	0.12256	0.18508	0.25035	0.16306	0.13201	0.094	0.11368	0.13991	0.28037
539.775	1.15362		690.719	0.10608	0.12335	0.18751	0.25121	0.16395	0.13294	0.09478	0.11417	0.14608	0.27764
540.133	1.16001		691.14	0.10623	0.12598	0.19153	0.25257	0.16548	0.1332	0.09526	0.11567	0.1552	0.28214
540.491	1.16179		691.562	0.10846	0.12996	0.1958	0.25356	0.16614	0.13305	0.09545	0.11639	0.15739	0.28336
540.848	1.16618		691.984	0.11147	0.13292	0.19797	0.25447	0.16697	0.13415	0.09474	0.12218	0.15621	0.28873
541.206	1.16286		692.405	0.11448	0.13545	0.19972	0.25697	0.16876	0.13436	0.09404	0.12437	0.15224	0.2906
541.563	1.16578		692.827	0.11558	0.13685	0.20255	0.26046	0.17029	0.1331	0.09456	0.12782	0.15328	0.29707
541.921	1.16595		693.249	0.11527	0.13809	0.20632	0.26406	0.16979	0.13173	0.09545	0.12536	0.16079	0.295
542.278	1.16528		693.67	0.11565	0.13973	0.20791	0.26441	0.16874	0.13174	0.09691	0.12676	0.16846	0.29564
542.635	1.16038		694.092	0.11527	0.13974	0.20683	0.26407	0.16881	0.134	0.09919	0.12457	0.1757	0.29342
542.993	1.16887		694.514	0.11571	0.13953	0.20751	0.26715	0.17219	0.13866	0.10147	0.12657	0.1832	0.30206
543.35	1.15766		694.935	0.11809	0.14185	0.2138	0.27469	0.17786	0.14248	0.10193	0.12929	0.19127	0.30909
543.707	1.16557		695.357	0.12118	0.1458	0.22325	0.28526	0.18306	0.14534	0.10213	0.13907	0.19844	0.3204
544.064	1.16038		695.779	0.12471	0.15059	0.23289	0.29435	0.18657	0.14654	0.10266	0.14548	0.2059	0.32315
544.421	1.1644		696.2	0.12989	0.15729	0.24003	0.30002	0.18927	0.14721	0.10343	0.15479	0.20966	0.33183
544.778	1.15812		696.622	0.13488	0.16366	0.24483	0.30366	0.19008	0.1476	0.10411	0.15862	0.21033	0.33469
545.135	1.16277		697.044	0.13622	0.16629	0.24691	0.30555	0.18943	0.14811	0.1049	0.15997	0.21258	0.34329
545.492	1.15829		697.465	0.13554	0.16785	0.24779	0.30843	0.18946	0.14864	0.10666	0.15689	0.2172	0.34659
545.849	1.16421		697.887	0.13507	0.16852	0.25106	0.31194	0.19164	0.15053	0.10858	0.16066	0.22495	0.3536
546.206	1.16359		698.309	0.13507	0.16742	0.25459	0.3155	0.19585	0.15355	0.10855	0.16149	0.22766	0.35965
546.563	1.166		698.73	0.13713	0.16727	0.25985	0.31979	0.19944	0.15513	0.10801	0.1628	0.23902	0.36905
546.92	1.15973		699.152	0.13825	0.1691	0.26519	0.32607	0.20028	0.15454	0.10697	0.16002	0.25464	0.36996
547.276	1.16184		699.573	0.13942	0.17239	0.26686	0.32982	0.20023	0.1526	0.10545	0.16272	0.26565	0.37376
547.633	1.15693		699.995	0.14037	0.17554	0.2667	0.33031	0.19862	0.15008	0.10526	0.16219	0.27105	0.36964
547.99	1.16915		700.417	0.13884	0.17709	0.26484	0.32851	0.19714	0.14848	0.10599	0.16285	0.27396	0.36736
548.346	1.16067		700.839	0.13717	0.17595	0.26162	0.32576	0.19723	0.14844	0.10675	0.15869	0.27093	0.36338
548.703	1.16574		701.26	0.13784	0.17504	0.26101	0.32615	0.19902	0.15077	0.10804	0.15971	0.27389	0.36742
549.059	1.16194		701.682	0.13799	0.17519	0.26283	0.33002	0.20248	0.15307	0.10904	0.15754	0.27724	0.37012
549.416	1.15611		702.104	0.13862	0.17561	0.26839	0.33636	0.20683	0.15435	0.1094	0.15992	0.2871	0.37896
549.772	1.16721		702.525	0.14172	0.17612	0.27473	0.34146	0.20982	0.15572	0.1091	0.16364	0.2942	0.37946
550.129	1.15768		702.947	0.143	0.17734	0.27777	0.34408	0.21101	0.15695	0.10925	0.17132	0.29193	0.38452
550.485	1.16781		703.369	0.14008	0.17794	0.27882	0.3459	0.21121	0.15828	0.11056	0.1703	0.28846	0.38542
550.841	1.15862		703.79	0.13747	0.1802	0.28152	0.34905	0.2112	0.16091	0.11182	0.17277	0.28976	0.38998
551.197	1.16418		704.212	0.13787	0.18187	0.28395	0.35302	0.21286	0.1631	0.11241	0.16872	0.29857	0.39169
551.554	1.16596		704.634	0.13861	0.18449	0.28657	0.35594	0.21595	0.16468	0.11308	0.16923	0.30935	0.39999
551.91	1.16173		705.055	0.13952	0.18506	0.29105	0.35857	0.21835	0.16595	0.11341	0.16564	0.31747	0.40446
552.266	1.15644		705.477	0.13979	0.18472	0.29546	0.36153	0.22041	0.16589	0.11375	0.16658	0.32694	0.41276
552.622	1.16162		705.899	0.13921	0.18585	0.29866	0.36579	0.22141	0.16545	0.11436	0.16564	0.33137	0.41414
552.978	1.15259		706.32	0.13797	0.18733	0.30142	0.36899	0.22267	0.16719	0.11602	0.1697	0.32759	0.42092
553.334	1.15526		706.742	0.13661	0.18772	0.30396	0.37201	0.22377	0.16901	0.11764	0.16939	0.32446	0.42187
553.69	1.15732		707.163	0.13734	0.18672	0.30525	0.37619	0.22485	0.16969	0.11895	0.17094	0.32774	0.42775
554.046	1.15599		707.585	0.13967	0.18874	0.30747	0.3799	0.22682	0.17018	0.12011	0.16716	0.33518	0.42605
554.402	1.15566		708.007	0.14345	0.19129	0.30971	0.38287	0.22953	0.17115	0.12127	0.16587	0.34151	0.43032
554.757	1.15616		708.428	0.14538	0.19017	0.31086	0.38497	0.23157	0.17285	0.12194	0.16108	0.34082	0.43517
555.113	1.15948		708.85	0.14611	0.19017	0.31409	0.38857	0.23334	0.17506	0.12291	0.16376	0.33986	0.44448
555.469	1.15154		709.272	0.14551	0.19076	0.31733	0.3915	0.23571	0.17625	0.12239	0.16016	0.34798	0.44245
555.825	1.1584		709.693	0.14308	0.19051	0.31725	0.39416	0.23958	0.17634	0.12261	0.15996	0.35608	0.44964
556.18	1.16303		710.115	0.14051	0.19088	0.31797	0.39724	0.24045	0.17779	0.12339	0.16108	0.35585	0.45194
556.536	1.16065		710.537	0.13811	0.19065	0.3175	0.39896	0.24168	0.17991	0.12382	0.16536	0.35294	0.457
556.891	1.15577		710.958	0.137	0.18818	0.31937	0.39989	0.24331	0.18077	0.12411	0.16253	0.35748	0.45432
557.247	1.15647		711.38	0.13615	0.18812	0.32106	0.40226	0.24294	0.18216	0.12445	0.16376	0.36226	0.45632
557.602	1.16278		711.802	0.13537	0.19064	0.32246	0.40609	0.24335	0.18213	0.12418	0.16306	0.35444	0.45993
557.958	1.16425		712.223	0.13743	0.19345	0.32393	0.40786	0.24252	0.18103	0.12475	0.16427	0.35521	0.4646
558.313	1.15431		712.645	0.13952	0.194	0.32527	0.40653	0.2422	0.18106	0.12573	0.16132	0.35125	0.46079
558.668	1.15349		713.067	0.1385	0.19073	0.32521	0.40631	0.24331	0.18156	0.12659	0.15896	0.34998	0.46512
559.023	1.17027		713.489	0.13535	0.18659	0.32493	0.40811	0.24437	0.18216	0.12672	0.15041	0.36407	0.46028
559.379	1.16864		713.91	0.13325	0.18544	0.32395	0.40876	0.24526	0.18214	0.1257	0.14623	0.37664	0.46278
559.734	1.16797		714.332	0.13201	0.18471	0.32141	0.4091	0.2465	0.18036	0.125	0.14071	0.37463	0.46559
560.089	1.16251		714.754	0.13062	0.18315	0.32084	0.40809	0.24671	0.17954	0.12522	0.14294	0.36747	0.47192
560.444	1.16285		715.175	0.13032	0.18235	0.31934	0.40482	0.24571	0.18025	0.12517	0.14119	0.35708	0.47136
560.799	1.16089		715.597	0.13043	0.18137	0.32078	0.40282	0.24642	0.18071	0.12641	0.14403	0.34921	0.47556
561.154	1.17332		716.018	0.13126	0.18004	0.32406	0.40237	0.2469	0.18196	0.12745	0.14488	0.34221	0.47131
561.509	1.16311		716.44	0.13199	0.18071	0.32372	0.40222	0.24637	0.18348	0.12748	0.14993	0.33491	0.47332
561.864	1.168		716.862	0.13031	0.18017	0.32082	0.40234	0.24536	0.18347	0.1272	0.15188	0.32678	0.46954
562.219	1.16433		717.283	0.12788	0.17878	0.31565	0.40255	0.24514	0.1837	0.1272	0.15397	0.32277	0.47304
562.573	1.16962		717.705	0.12455	0.17497	0.31259	0.40239	0.24642	0.18333	0.12682	0.15251	0.3154	0.47424
562.928	1.16911		718.127	0.12128	0.17364	0.3098	0.4017	0.24662	0.18253	0.12696	0.14978	0.31837	0.47624
563.283	1.16987		718.548	0.12027	0.17403	0.31015	0.40193	0.2464	0.18167	0.12794	0.14252	0.32126	0.47062
563.638	1.15861		718.97	0.12011	0.17338	0.31066	0.40334	0.24657	0.18182	0.12852	0.14043	0.32588	0.4704
563.992	1.16794		719.392	0.11887	0.17209	0.30888	0.40363	0.24713	0.18287	0.12866	0.13894	0.31997	0.47045
564.347	1.16567		719.813	0.11724	0.17075	0.30786	0.40497	0.24798	0.18458	0.12916	0.14045	0.32069	0.47385
564.701	1.1644		720.235	0.11555	0.16858	0.30908	0.40475	0.24846	0.18602	0.12886	0.13627	0.32221	0.46841
565.056	1.17399		720.657	0.11533	0.16727	0.3088	0.40482	0.24819	0.18695	0.12801	0.1337	0.32388	0.47014
565.41	1.16789		721.078	0.11497	0.16646	0.30818	0.40578	0.24623	0.18727	0.12834	0.12855	0.3254	0.46518
565.765	1.16518		721.5	0.11412	0.16675	0.30697	0.40538	0.2453	0.18728	0.12875	0.13217	0.31934	0.46608
566.119	1.17394		721.922	0.11305	0.16532	0.30564	0.40507	0.24658	0.18597	0.12905	0.13041	0.31267	0.46276
566.473	1.16487		722.343	0.11221	0.16434	0.30484	0.40403	0.24782	0.18586	0.13008	0.12766	0.32404	0.45827
566.828	1.16368		722.765	0.11016	0.16214	0.30251	0.4026	0.24887	0.18649	0.1308	0.12596	0.32036	0.4544
567.182	1.16681		723.187	0.10846	0.15962	0.30084	0.40277	0.24957	0.187	0.13176	0.12811	0.31079	0.4637
567.536	1.15976		723.608	0.10762	0.1589	0.30117	0.40107	0.24948	0.18715	0.1322	0.12443	0.29912	0.46539
567.89	1.15874		724.03	0.10749	0.15874	0.29965	0.40021	0.25053	0.18696	0.13244	0.1247	0.28735	0.47311
568.244	1.14886		724.452	0.10793	0.15787	0.29742	0.40021	0.2509	0.18618	0.13287	0.12105	0.2812	0.47245
568.598	1.14936		724.873	0.10807	0.15732	0.29473	0.39925	0.24964	0.18708	0.13185	0.12083	0.28523	0.47188
568.952	1.14921		725.295	0.10626	0.15639	0.29374	0.39781	0.2492	0.18716	0.13042	0.12117	0.27884	0.47014
569.306	1.14297		725.717	0.10478	0.1541	0.29399	0.39701	0.24961	0.18707	0.12977	0.12734	0.26722	0.47739
569.66	1.14424		726.138	0.10345	0.15174	0.2929	0.3954	0.24974	0.18729	0.12929	0.12727	0.25812	0.47636
570.014	1.13742		726.56	0.10275	0.15089	0.29019	0.39492	0.24954	0.18733	0.12935	0.12658	0.25831	0.47979
570.368	1.13604		726.982	0.10193	0.14927	0.28891	0.39377	0.2468	0.1878	0.12942	0.11942	0.26279	0.47254
570.721	1.13728		727.403	0.10035	0.14601	0.28729	0.39057	0.24422	0.18789	0.12935	0.12228	0.25316	0.47548
571.075	1.13317		727.825	0.09888	0.14375	0.28266	0.38657	0.24284	0.18697	0.1295	0.12001	0.2407	0.47289
571.429	1.12554		728.247	0.09784	0.14235	0.27873	0.38288	0.24123	0.18512	0.12981	0.12072	0.24172	0.46987
571.782	1.11888		728.668	0.09732	0.14107	0.27637	0.37994	0.23927	0.18403	0.12922	0.1169	0.24488	0.46116
572.136	1.11644		729.09	0.09763	0.14045	0.27511	0.37719	0.23888	0.18411	0.12841	0.11497	0.24419	0.46637
572.49	1.10914		729.512	0.09706	0.14027	0.27409	0.37653	0.23782	0.18447	0.12821	0.10883	0.24048	0.46468
572.843	1.1106		729.933	0.0955	0.14003	0.27196	0.37702	0.23717	0.18463	0.12843	0.10963	0.23236	0.47002
573.196	1.10298		730.355	0.09378	0.13805	0.26927	0.37642	0.23768	0.18387	0.12892	0.10578	0.22958	0.46543
573.55	1.09315		730.777	0.09215	0.13615	0.26856	0.37624	0.23863	0.18273	0.12904	0.10874	0.23089	0.46539
573.903	1.08553		731.198	0.091	0.13559	0.26762	0.37386	0.23874	0.18203	0.12885	0.10629	0.23166	0.45817
574.256	1.08229		731.62	0.09002	0.13503	0.26468	0.36859	0.23817	0.18195	0.12829	0.10749	0.23075	0.45808
574.61	1.06997		732.042	0.08888	0.13363	0.26168	0.36498	0.23669	0.18241	0.12701	0.10354	0.22639	0.45431
574.963	1.06392		732.463	0.08787	0.13226	0.26038	0.36225	0.23499	0.18291	0.12617	0.10442	0.22314	0.45597
575.316	1.05945		732.885	0.08771	0.13132	0.25776	0.3599	0.23386	0.18243	0.12621	0.1044	0.21649	0.45305
575.669	1.0478		733.307	0.08807	0.13043	0.25501	0.35859	0.23316	0.18195	0.12689	0.10701	0.21741	0.45307
576.022	1.04293		733.728	0.08773	0.12939	0.252	0.35644	0.23159	0.18046	0.12649	0.10388	0.21522	0.44729
576.375	1.03488		734.15	0.08706	0.12775	0.24985	0.35366	0.22957	0.17863	0.12508	0.10384	0.21577	0.44821
576.728	1.02086		734.572	0.08567	0.12468	0.24856	0.35118	0.22792	0.17751	0.12404	0.10115	0.21132	0.44181
577.081	1.01207		734.993	0.08488	0.12229	0.24658	0.34886	0.22743	0.17682	0.1239	0.10478	0.202	0.4429
577.434	1.00042		735.415	0.08378	0.12028	0.24256	0.34671	0.22532	0.1745	0.12381	0.10106	0.19784	0.4377
577.787	0.99288		735.837	0.08294	0.11928	0.23919	0.3436	0.22213	0.17305	0.12362	0.10004	0.20277	0.43267
578.14	0.98436		736.258	0.08195	0.11808	0.23711	0.34055	0.22068	0.17241	0.12317	0.09701	0.19562	0.42343
578.493	0.97797		736.68	0.08146	0.11651	0.23627	0.34003	0.22048	0.17177	0.12261	0.09908	0.18909	0.42335
578.845	0.96924		737.102	0.08172	0.1166	0.23489	0.33929	0.2198	0.17155	0.12144	0.09455	0.18986	0.41569
579.198	0.95359		737.523	0.08132	0.11683	0.23143	0.33752	0.21792	0.17113	0.12071	0.09569	0.18853	0.41613
579.551	0.9465		737.945	0.08012	0.11541	0.2275	0.33587	0.21578	0.1696	0.12093	0.09405	0.18258	0.41189
579.903	0.93415		738.367	0.07913	0.11325	0.22456	0.33133	0.21489	0.16836	0.12147	0.09823	0.1732	0.41453
580.256	0.92806		738.788	0.07839	0.11187	0.22212	0.32638	0.21441	0.16722	0.12128	0.09607	0.16579	0.40795
580.608	0.92143		739.21	0.07802	0.11076	0.22152	0.32385	0.21374	0.16688	0.12102	0.09817	0.16598	0.40423
580.961	0.9122		739.632	0.07762	0.10958	0.22079	0.32303	0.2135	0.16642	0.12079	0.09466	0.16313	0.39837
581.313	0.90207		740.053	0.07709	0.10857	0.21938	0.3213	0.21199	0.16529	0.12002	0.0949	0.1648	0.39873
581.665	0.89215		740.475	0.07611	0.10798	0.21854	0.31861	0.20952	0.16403	0.11883	0.09098	0.16658	0.39019
582.018	0.88615		740.897	0.07535	0.10747	0.21659	0.31552	0.20895	0.16305	0.11795	0.09108	0.1661	0.38981
582.37	0.87555		741.318	0.07497	0.10627	0.21395	0.31222	0.20924	0.16241	0.11733	0.08565	0.1647	0.38334
582.722	0.87194		741.74	0.07537	0.10522	0.21095	0.30793	0.20877	0.16168	0.11675	0.08523	0.164	0.3835
583.074	0.8651		742.162	0.07601	0.10422	0.20835	0.30448	0.20639	0.16083	0.11616	0.08149	0.15889	0.37823
583.426	0.85184		742.583	0.07564	0.10399	0.20737	0.30339	0.20348	0.16084	0.11559	0.08412	0.15627	0.37783
583.778	0.84344		743.005	0.07438	0.10422	0.20582	0.30122	0.20236	0.16106	0.11485	0.08288	0.15131	0.37226
584.131	0.84024		743.427	0.07324	0.10521	0.2041	0.29892	0.20165	0.1608	0.11384	0.08401	0.15525	0.37176
584.482	0.82994		743.848	0.07183	0.10568	0.20258	0.29604	0.20095	0.1598	0.11256	0.08054	0.15608	0.36441
584.834	0.82199		744.27	0.07113	0.10495	0.20061	0.29318	0.19925	0.15796	0.11193	0.08315	0.15311	0.36628
585.186	0.81813		744.692	0.07174	0.10324	0.19882	0.29002	0.19624	0.15517	0.11115	0.08284	0.14579	0.3602
585.538	0.80878		745.113	0.07143	0.10103	0.1974	0.28691	0.19387	0.15259	0.11016	0.08672	0.14095	0.36098
585.89	0.8058		745.535	0.06954	0.0989	0.19482	0.28507	0.19189	0.15026	0.10911	0.0822	0.14129	0.35312
586.242	0.79601		745.957	0.06819	0.09772	0.19297	0.28324	0.18999	0.14885	0.10784	0.08253	0.14159	0.35065
586.593	0.79012		746.378	0.06779	0.09717	0.19063	0.28	0.18751	0.14742	0.10653	0.0786	0.13448	0.34403
586.945	0.7864		746.8	0.06706	0.09609	0.18808	0.27636	0.18434	0.14579	0.10574	0.0799	0.13148	0.34379
587.297	0.77856		747.222	0.06528	0.0947	0.18403	0.27164	0.18097	0.14328	0.10438	0.07798	0.1273	0.3361
587.648	0.77115		747.643	0.06365	0.0934	0.17923	0.26664	0.17804	0.1404	0.10264	0.08308	0.1212	0.33649
588	0.76736		748.065	0.06218	0.09156	0.17537	0.26121	0.17497	0.13898	0.10104	0.08227	0.1152	0.3297
588.351	0.75977		748.487	0.06122	0.08944	0.17321	0.25586	0.17251	0.13882	0.09992	0.08492	0.11178	0.32963
588.703	0.75787		748.908	0.06072	0.08786	0.1713	0.25277	0.17052	0.13808	0.09839	0.08082	0.11347	0.32151
589.054	0.75238		749.33	0.06073	0.08692	0.16964	0.25043	0.16894	0.13693	0.09688	0.08096	0.118	0.31986
589.405	0.74828		749.751	0.05998	0.08504	0.16725	0.24669	0.16735	0.13542	0.09573	0.07455	0.12103	0.31
589.757	0.74597		750.173	0.05934	0.08321	0.16481	0.24359	0.16554	0.1342	0.09533	0.07406	0.12427	0.30632
590.108	0.73657		750.595	0.05862	0.08201	0.16202	0.24002	0.16399	0.13287	0.09455	0.07216	0.11834	0.29909
590.459	0.73428		751.016	0.05845	0.0811	0.15932	0.23662	0.16328	0.13143	0.09391	0.0773	0.10881	0.30264
590.81	0.72753		751.438	0.05871	0.08069	0.15684	0.23386	0.16173	0.12998	0.09259	0.07499	0.10519	0.29679
591.161	0.7293		751.86	0.05877	0.08111	0.1548	0.23125	0.15923	0.1286	0.09113	0.07512	0.11072	0.29328
591.513	0.72147		752.282	0.05851	0.08086	0.15343	0.22856	0.15661	0.12712	0.08949	0.06943	0.11205	0.284
591.864	0.71761		752.703	0.05885	0.0803	0.1523	0.22575	0.15496	0.1256	0.08844	0.07035	0.11147	0.2842
592.215	0.71567		753.125	0.0589	0.07957	0.15023	0.22256	0.15366	0.12324	0.08751	0.06861	0.10467	0.27868
592.565	0.71087		753.547	0.05863	0.07881	0.14828	0.21937	0.15135	0.12073	0.08638	0.0704	0.1011	0.27914
592.916	0.70738
593.267	0.70427
593.618	0.69715
593.969	0.69613
594.319	0.6978
594.67	0.69324
595.021	0.69266
595.371	0.68781
595.722	0.68763
596.072	0.68349
596.423	0.68179
596.773	0.67938
597.123	0.67892
597.474	0.67614
597.824	0.67518
598.174	0.67279
598.524	0.67045
598.874	0.67274
599.224	0.66866
599.574	0.6707
599.924	0.67116
600.274	0.66769
600.624	0.66745
600.974	0.66592
601.324	0.66813
601.674	0.66706
602.023	0.66749
602.373	0.66643
602.722	0.66469
603.072	0.66639
603.422	0.66794
603.771	0.66892
604.12	0.67337
604.47	0.67267
604.819	0.67159
605.168	0.67241
605.518	0.67326
605.867	0.67517
606.216	0.67954
606.565	0.6797
606.914	0.68074
607.263	0.6822
607.612	0.68346
607.961	0.68606
608.31	0.68858
608.659	0.69258
609.007	0.69242
609.356	0.69538
609.705	0.69781
610.053	0.70051
610.402	0.70323
610.75	0.70131
611.099	0.70293
611.447	0.70531
611.796	0.7108
612.144	0.71119
612.492	0.71462
612.841	0.71746
613.189	0.7171
613.537	0.72236
613.885	0.7242
614.233	0.72546
614.581	0.72674
614.929	0.73011
615.277	0.72895
615.625	0.73282
615.973	0.73579
616.321	0.73211
616.668	0.73468
617.016	0.73829
617.364	0.74025
617.711	0.74327
618.059	0.74263
618.407	0.74173
618.754	0.74317
619.101	0.7457
619.449	0.74838
619.796	0.74924
620.143	0.74851
620.491	0.74977
620.838	0.74924
621.185	0.75524
621.532	0.75336
621.879	0.75345
622.226	0.75407
622.573	0.75706
622.92	0.75598
623.267	0.75722
623.614	0.75753
623.96	0.75943
624.307	0.7585
624.654	0.75553
625.001	0.7596
625.347	0.75868
625.694	0.75888
626.04	0.76135
626.387	0.75935
626.733	0.75853
627.079	0.7585
627.426	0.76126
627.772	0.75573
628.118	0.7571
628.464	0.75568
628.81	0.75703
629.156	0.75915
629.502	0.76002
629.848	0.75589
630.194	0.75848
630.54	0.75567
630.886	0.75527
631.232	0.75852
631.578	0.75411
631.923	0.75506
632.269	0.75663
632.615	0.74905
632.96	0.75345
633.306	0.74784
633.651	0.74854
633.997	0.74805
634.342	0.74509
634.687	0.74301
635.033	0.74213
635.378	0.74309
635.723	0.73919
636.068	0.73968
636.413	0.73596
636.758	0.73737
637.103	0.73398
637.448	0.73159
637.793	0.72989
638.138	0.72918
638.483	0.72903
638.828	0.72615
639.172	0.72292
639.517	0.7196
639.862	0.72316
640.206	0.72068
640.551	0.71857
640.895	0.71557
641.24	0.71429
641.584	0.7157
641.928	0.715
642.273	0.71319
642.617	0.71165
642.961	0.71089
643.305	0.71068
643.649	0.70766
643.993	0.7084
644.337	0.70898
644.681	0.70693
645.025	0.71009
645.369	0.70926
645.713	0.70808
646.057	0.71148
646.401	0.70866
646.744	0.71058
647.088	0.71188
647.431	0.71366
647.775	0.71611
648.118	0.72006
648.462	0.72411
648.805	0.72171
649.149	0.72561
649.492	0.72826
649.835	0.72516
650.178	0.7282
650.522	0.73467
650.865	0.7361
651.208	0.74295
651.551	0.7414
651.894	0.74556
652.237	0.75375
652.58	0.75362
652.922	0.76066
653.265	0.76246
653.608	0.76587
653.951	0.76978
654.293	0.77711
654.636	0.78312
654.978	0.79063
655.321	0.7947
655.663	0.80104
656.006	0.80411
656.348	0.81352
656.691	0.82083
657.033	0.825
657.375	0.83865
657.717	0.84099
658.059	0.84803
658.401	0.8528
658.743	0.86401
659.085	0.87011
659.427	0.87349
659.769	0.88758
660.111	0.90048
660.453	0.90784
660.795	0.91137
661.136	0.91733
661.478	0.92947
661.82	0.93687
662.161	0.94426
662.503	0.95162
662.844	0.96372
663.186	0.96245
663.527	0.97311
663.868	0.97671
664.21	0.9942
664.551	0.99452
664.892	1.00567
665.233	1.00815
665.574	1.00699
665.915	1.02063
666.256	1.02505
666.597	1.03256
666.938	1.02943
667.279	1.03764
667.62	1.04391
667.96	1.04573
668.301	1.04919
668.642	1.05214
668.982	1.05381
669.323	1.05767
669.664	1.06339
670.004	1.06129
670.344	1.06202
670.685	1.0705
671.025	1.06341
671.365	1.06647
671.706	1.0678
672.046	1.07014
672.386	1.07412
672.726	1.07478
673.066	1.07571
673.406	1.08019
673.746	1.08301
674.086	1.08259
674.426	1.07867
674.766	1.07742
675.105	1.08378
675.445	1.07854
675.785	1.0835
676.124	1.08482
676.464	1.08655
676.803	1.08612
677.143	1.08924
677.482	1.08918
677.822	1.09341
678.161	1.08285
678.5	1.08649
678.839	1.08303
679.179	1.08342
679.518	1.07898
679.857	1.07904
680.196	1.0848
680.535	1.07738
680.874	1.07911
681.213	1.07701
681.552	1.07273
681.89	1.0709
682.229	1.06865
682.568	1.06179
682.907	1.062
683.245	1.06141
683.584	1.05858
683.922	1.05572
684.261	1.04629
684.599	1.04699
684.937	1.04717
685.276	1.03475
685.614	1.0348
685.952	1.02163
686.29	1.01711
686.629	1.00715
686.967	1.0034
687.305	1.00331
687.643	0.99268
687.981	0.98219
688.319	0.97924
688.656	0.97184
688.994	0.96639
689.332	0.95349
689.67	0.94546
690.007	0.94088
690.345	0.92641
690.682	0.91221
691.02	0.90101
691.357	0.89413
691.695	0.8819
692.032	0.87267
692.369	0.85859
692.707	0.85159
693.044	0.84145
693.381	0.82546
693.718	0.81037
694.055	0.80131
694.392	0.78728
694.729	0.77205
695.066	0.7573
695.403	0.73991
695.74	0.73129
696.077	0.71662
696.413	0.70254
696.75	0.68998
697.087	0.66934
697.423	0.6577
697.76	0.64259
698.096	0.63069
698.433	0.61258
698.769	0.60058
699.106	0.58218
699.442	0.57255
699.778	0.55626
700.114	0.54087
700.451	0.52894
700.787	0.51232
701.123	0.4992
701.459	0.48247
701.795	0.4713
702.131	0.45801
702.466	0.44447
702.802	0.43221
703.138	0.41866
703.474	0.40752
703.809	0.39133
704.145	0.38239
704.481	0.36947
704.816	0.35766
705.152	0.34941
705.487	0.33528
705.823	0.32159
706.158	0.31627
706.493	0.30367
706.828	0.29435
707.164	0.28606
707.499	0.27753
707.834	0.26799
708.169	0.25614
708.504	0.25245
708.839	0.24319
709.174	0.23466
709.509	0.224
709.843	0.21907
710.178	0.21152
710.513	0.2054
710.848	0.19844
711.182	0.19094
711.517	0.184
711.851	0.18288
712.186	0.17364
712.52	0.16753
712.854	0.16367
713.189	0.1579
713.523	0.15411
713.857	0.14581
714.191	0.13993
714.526	0.137
714.86	0.13082
715.194	0.12858
715.528	0.12387
715.862	0.12114
716.195	0.11763
716.529	0.1107
716.863	0.10644
717.197	0.10809
717.531	0.09933
717.864	0.09834
718.198	0.09483
718.531	0.08945
718.865	0.08914
719.198	0.08519
719.532	0.08167
719.865	0.07589
720.198	0.07686
720.532	0.07561
720.865	0.0738
721.198	0.07112
721.531	0.06681
721.864	0.06514
722.197	0.06463
722.53	0.06203
722.863	0.05676
723.196	0.05714
723.529	0.05694
723.861	0.05498
724.194	0.0527
724.527	0.05326
724.859	0.04714
725.192	0.04878
725.524	0.04696
725.857	0.04521
726.189	0.04346
726.522	0.04156
726.854	0.03982
727.186	0.03626
727.519	0.03951
727.851	0.03601
728.183	0.03594
728.515	0.03223
728.847	0.03166
729.179	0.03534
729.511	0.03312
729.843	0.02971
730.175	0.02994
730.506	0.02961
730.838	0.02908
731.17	0.02632
731.501	0.02765
731.833	0.02822
732.165	0.02744
732.496	0.02498
732.828	0.02531
733.159	0.02216
733.49	0.02236
733.822	0.02104
734.153	0.02126
734.484	0.02321
734.815	0.0207
735.146	0.02132
735.477	0.01852
735.808	0.02089
736.139	0.01812
736.47	0.021
736.801	0.01938
737.132	0.02236
737.463	0.01781
737.793	0.02159
738.124	0.01928
738.455	0.01496
738.785	0.01908
739.116	0.01585
739.446	0.01573
739.777	0.0149
740.107	0.01419
740.437	0.01211
740.768	0.01444
741.098	0.01596
741.428	0.01456
741.758	0.01203
742.088	0.01147
742.418	0.01345
742.748	0.01637
743.078	0.01401
743.408	0.01532
743.738	0.01186
744.068	0.01142
744.397	0.011
744.727	0.01094
745.057	0.01315
745.386	0.01375
745.716	0.01058
746.045	0.01082
746.375	0.00934
746.704	0.01011
747.033	0.01261
747.363	0.01265
747.692	0.01257
748.021	0.00947
748.35	0.01015
748.679	0.00653
749.008	0.00738
749.337	0.00891
749.666	0.00911
749.995	0.00748
750.324	0.00967
750.653	0.01072
750.981	0.01109
751.31	0.00591
751.639	0.01173
751.967	0.00572
752.296	0.00948
752.624	0.00818
752.953	0.00752
753.281	0.00794
753.61	0.00854
753.938	0.00499
754.266	0.00849
754.594	0.00845
754.922	0.00631
755.251	0.00675
755.579	0.00756
755.907	0.00692
756.235	0.00995
756.562	0.00383
756.89	0.00448
757.218	0.00995
757.546	0.00713
757.874	0.00702
758.201	0.00343
758.529	0.00798
758.856	0.00938
759.184	0.00661
759.511	0.00636
759.839	0.01061

## Sheet: Figure 2
	2.5 PAR							20 PAR							80 PAR							350 PAR
Wavelength (nm)	Shallow 1	Shallow 2	Shallow 3	Shallow 4	Mesophotic 1	Mesophotic 2	Mesophotic 3	Shallow 1	Shallow 2	Shallow 3	Shallow 4	Mesophotic 1	Mesophotic 2	Mesophotic 3	Shallow 1	Shallow 2	Shallow 3	Shallow 4	Mesophotic 1	Mesophotic 2	Mesophotic 3	Shallow 1	Shallow 2	Shallow 3	Shallow+Red 1	Shallow+Red 2	Shallow+Red 3	Mesophotic 1	Mesophotic 2
450	0.15687	0.08978	0.21295	0.1003	0.3938	0.34707	0.25161	0.3185	0.32611	0.17727	0.18068	0.21542	0.11458	0.24943	0.24054	0.13787	0.22838	0.16392	0.24362	0.37758	0.54213	0.34664	0.12604	0.3299	0.12893	0.23061	0.27595	0.23414	0.24542
452	0.16712	0.0995	0.22666	0.1066	0.43119	0.37281	0.27155	0.33745	0.33987	0.20279	0.19591	0.23008	0.12629	0.26933	0.25447	0.14696	0.25243	0.17481	0.26776	0.4094	0.57686	0.3629	0.13518	0.35666	0.13567	0.24351	0.29087	0.24404	0.25515
454	0.18532	0.10833	0.24461	0.11317	0.45173	0.3923	0.29262	0.3578	0.35597	0.21187	0.21135	0.24697	0.13299	0.29249	0.27108	0.16045	0.27085	0.191	0.28995	0.43839	0.59618	0.37312	0.14871	0.37779	0.14981	0.25423	0.31188	0.25414	0.26896
456	0.20132	0.1184	0.26168	0.12649	0.49082	0.43275	0.31953	0.38128	0.38436	0.24306	0.23083	0.2732	0.14662	0.31463	0.28821	0.17391	0.29761	0.20916	0.3116	0.47387	0.64609	0.38473	0.16011	0.39002	0.16097	0.27119	0.33158	0.27047	0.28808
458	0.21715	0.13127	0.28576	0.14339	0.51639	0.46119	0.34868	0.41224	0.41692	0.26157	0.25478	0.29469	0.16414	0.348	0.29752	0.19137	0.31913	0.23062	0.34239	0.51678	0.70393	0.41646	0.17838	0.41742	0.17858	0.29123	0.35815	0.28967	0.31543
460	0.23014	0.14466	0.30532	0.15828	0.54205	0.49065	0.37149	0.43747	0.44042	0.28716	0.27263	0.30773	0.17779	0.36892	0.3176	0.20755	0.34524	0.24723	0.36137	0.54981	0.72564	0.42951	0.18611	0.44358	0.20069	0.31462	0.38139	0.30631	0.32479
462	0.27423	0.16294	0.34199	0.1932	0.58855	0.53106	0.41857	0.49271	0.49197	0.31549	0.32777	0.36367	0.19932	0.42843	0.34473	0.23581	0.37986	0.2858	0.40931	0.62166	0.84586	0.44861	0.22185	0.46758	0.21539	0.34406	0.41225	0.34435	0.37696
464	0.27308	0.18349	0.37163	0.19939	0.6063	0.56181	0.43995	0.50041	0.51431	0.33656	0.33761	0.36703	0.22687	0.44824	0.36506	0.26022	0.41811	0.30997	0.43677	0.6503	0.82744	0.50295	0.24163	0.48846	0.2466	0.37789	0.43503	0.36191	0.38491
466	0.31509	0.18815	0.38752	0.21314	0.63169	0.59246	0.46632	0.54691	0.54848	0.37043	0.37552	0.40722	0.22778	0.47864	0.36938	0.2728	0.43183	0.33147	0.45518	0.69819	0.93174	0.51306	0.24768	0.50288	0.24238	0.38744	0.46709	0.38539	0.40973
468	0.36691	0.22882	0.44741	0.26114	0.70592	0.65122	0.53969	0.60738	0.62003	0.41647	0.4358	0.47122	0.27943	0.55833	0.40284	0.32829	0.49468	0.39465	0.53327	0.78326	1.00752	0.5513	0.30895	0.57198	0.31364	0.44814	0.52987	0.44447	0.47668
470	0.34346	0.22989	0.445	0.25187	0.6874	0.66825	0.52107	0.58637	0.60005	0.42056	0.40642	0.4392	0.28555	0.52817	0.42891	0.32165	0.50605	0.39211	0.50917	0.77758	0.92338	0.60581	0.29993	0.55279	0.31039	0.45928	0.5295	0.43993	0.44336
472	0.34831	0.23146	0.45113	0.25948	0.69592	0.69366	0.53188	0.59948	0.63558	0.43144	0.41773	0.45452	0.29016	0.53398	0.44048	0.33289	0.51961	0.38919	0.51254	0.79311	0.96313	0.60487	0.29527	0.55337	0.31817	0.46449	0.54053	0.44694	0.4448
474	0.40471	0.27279	0.50453	0.29352	0.75271	0.74606	0.58649	0.64567	0.67511	0.46725	0.46257	0.50073	0.33272	0.59919	0.4806	0.37675	0.57439	0.44713	0.57254	0.86406	1.01103	0.64981	0.3431	0.59517	0.37425	0.51289	0.58938	0.4976	0.49142
476	0.40498	0.27816	0.51267	0.2924	0.74722	0.75932	0.58686	0.64951	0.68731	0.48687	0.46707	0.50324	0.34341	0.5983	0.49073	0.38294	0.58537	0.44789	0.57087	0.87247	0.99623	0.65687	0.34343	0.60517	0.37572	0.52303	0.59359	0.50324	0.48915
478	0.4267	0.29502	0.53246	0.32032	0.77223	0.79419	0.61253	0.67614	0.71126	0.5134	0.49397	0.52023	0.3684	0.62768	0.50879	0.40331	0.62166	0.4807	0.59711	0.92053	1.0285	0.69718	0.36551	0.60578	0.39384	0.54676	0.62712	0.53233	0.51442
480	0.486	0.32152	0.58084	0.33937	0.8252	0.84158	0.66744	0.74366	0.76846	0.54108	0.55855	0.59795	0.39601	0.69758	0.52995	0.44617	0.664	0.51807	0.64276	0.99005	1.15653	0.73235	0.39804	0.64294	0.42855	0.57334	0.66958	0.57508	0.56728
482	0.53167	0.36158	0.62086	0.36972	0.86592	0.88198	0.7097	0.78036	0.81444	0.59498	0.5948	0.63236	0.43463	0.74695	0.57205	0.48799	0.71225	0.57948	0.68996	1.05139	1.16971	0.76532	0.44528	0.67719	0.47334	0.62016	0.70903	0.62235	0.60647
484	0.54687	0.38186	0.64197	0.39529	0.87902	0.9086	0.72761	0.80235	0.83746	0.61065	0.61865	0.65921	0.46106	0.77055	0.594	0.50761	0.7464	0.59258	0.70765	1.06836	1.17967	0.79661	0.47128	0.68847	0.49081	0.64362	0.72673	0.64132	0.62838
486	0.56537	0.39821	0.65817	0.39251	0.88654	0.93468	0.74049	0.80813	0.85733	0.63721	0.62239	0.65918	0.48006	0.77823	0.62703	0.52274	0.77063	0.60738	0.71679	1.08906	1.18567	0.82644	0.47741	0.69879	0.49703	0.66842	0.74395	0.66411	0.62968
488	0.57062	0.40939	0.67105	0.3947	0.8862	0.95451	0.74741	0.82178	0.86021	0.64183	0.63175	0.66654	0.49765	0.79644	0.6524	0.53189	0.78248	0.62317	0.72695	1.10582	1.18806	0.81982	0.47967	0.69772	0.51338	0.67887	0.75847	0.67789	0.63991
490	0.59879	0.42766	0.68553	0.40413	0.88715	0.96584	0.75486	0.83581	0.88235	0.67497	0.65576	0.68338	0.50996	0.81454	0.65846	0.54662	0.79059	0.63335	0.73948	1.11673	1.20706	0.83761	0.49729	0.70982	0.52946	0.69358	0.76953	0.6902	0.66079
492	0.64868	0.46578	0.74062	0.46561	0.93401	0.99091	0.81069	0.89178	0.9131	0.70512	0.72492	0.74776	0.54832	0.88809	0.68595	0.58493	0.83739	0.69761	0.79403	1.18713	1.2987	0.85056	0.5509	0.72484	0.56679	0.72418	0.78875	0.74279	0.71232
494	0.62937	0.47656	0.7229	0.44424	0.90245	0.9747	0.79107	0.8572	0.89464	0.70158	0.69491	0.71322	0.56708	0.86168	0.7016	0.59656	0.83893	0.68353	0.78034	1.15662	1.19882	0.86412	0.55449	0.73826	0.58672	0.74383	0.78713	0.73576	0.69351
496	0.63387	0.47549	0.71865	0.4435	0.88184	0.98164	0.78408	0.84954	0.88999	0.68647	0.68245	0.7077	0.56252	0.85691	0.68758	0.58934	0.83228	0.67495	0.76729	1.14361	1.18634	0.85086	0.54869	0.72314	0.57776	0.7366	0.78489	0.72898	0.68884
498	0.6247	0.47962	0.72616	0.43908	0.88174	0.96872	0.78179	0.84363	0.87071	0.7116	0.68703	0.71039	0.56571	0.84941	0.68061	0.59217	0.82246	0.67691	0.76741	1.13545	1.17771	0.85718	0.55544	0.72643	0.56119	0.73989	0.77063	0.7271	0.69027
500	0.62202	0.48714	0.72133	0.45402	0.86297	0.94896	0.77966	0.83581	0.86544	0.69536	0.68273	0.71493	0.57331	0.84806	0.67001	0.60274	0.81987	0.67656	0.77476	1.12829	1.1727	0.83738	0.56275	0.72279	0.59087	0.74628	0.76919	0.73058	0.68506
502	0.61666	0.49146	0.71161	0.4372	0.85098	0.92606	0.7805	0.8291	0.84917	0.68613	0.68457	0.71236	0.57672	0.83652	0.66889	0.60071	0.80318	0.66959	0.77119	1.11944	1.1698	0.83874	0.56897	0.72473	0.57791	0.74977	0.76926	0.72792	0.69236
504	0.62464	0.49322	0.7094	0.44801	0.83262	0.92111	0.76886	0.8095	0.83455	0.68812	0.68559	0.70685	0.57393	0.82959	0.65075	0.5981	0.79276	0.6723	0.76968	1.1059	1.12048	0.84399	0.56744	0.71833	0.59744	0.76134	0.77468	0.71689	0.68682
506	0.62607	0.49316	0.69861	0.46236	0.82169	0.89143	0.7637	0.79934	0.8144	0.66795	0.67896	0.7124	0.57753	0.81453	0.67382	0.60305	0.78219	0.66436	0.76431	1.0973	1.10809	0.8307	0.56873	0.7223	0.60487	0.75253	0.77089	0.71143	0.67969
508	0.62864	0.49638	0.69955	0.4558	0.82936	0.88075	0.76274	0.78255	0.80506	0.67942	0.67689	0.69743	0.58974	0.80382	0.65725	0.60776	0.78284	0.67879	0.76629	1.08141	1.07869	0.82804	0.56429	0.7107	0.60981	0.75402	0.7841	0.70932	0.67637
510	0.61703	0.5108	0.70421	0.47721	0.81629	0.87175	0.76736	0.78766	0.80279	0.67056	0.6818	0.70438	0.59605	0.81135	0.66072	0.62199	0.78	0.67709	0.77801	1.08871	1.09018	0.8302	0.58194	0.71009	0.62519	0.75585	0.79625	0.72071	0.68455
512	0.6462	0.53188	0.72793	0.47928	0.83141	0.88779	0.78793	0.80441	0.82313	0.69528	0.70319	0.73177	0.62003	0.83451	0.68537	0.63976	0.79584	0.70344	0.79454	1.11847	1.09292	0.83237	0.59401	0.74104	0.64124	0.77803	0.82624	0.7409	0.70087
514	0.6551	0.55556	0.74417	0.50573	0.83566	0.8953	0.80233	0.83798	0.83891	0.7179	0.72874	0.74892	0.64508	0.84433	0.71566	0.65801	0.82385	0.72831	0.8182	1.12946	1.09586	0.85411	0.62381	0.75478	0.65805	0.78737	0.84502	0.75891	0.72189
516	0.68025	0.58055	0.77187	0.49734	0.86854	0.92068	0.83475	0.86412	0.85446	0.7336	0.73721	0.77809	0.66608	0.86847	0.72519	0.68096	0.83872	0.73843	0.84588	1.16767	1.10514	0.8829	0.64857	0.76794	0.68926	0.80543	0.86888	0.78556	0.74931
518	0.72664	0.6121	0.80213	0.54064	0.88965	0.94046	0.85553	0.90285	0.88085	0.76574	0.77393	0.79886	0.69777	0.9015	0.75784	0.71549	0.8594	0.76332	0.87328	1.19039	1.13724	0.91938	0.67365	0.77363	0.71045	0.82414	0.90692	0.80978	0.77674
520	0.73873	0.63857	0.82277	0.53904	0.90996	0.94948	0.86885	0.92957	0.89987	0.77325	0.79484	0.831	0.71819	0.91411	0.77994	0.73282	0.8805	0.77939	0.89512	1.20507	1.1389	0.92441	0.70309	0.80925	0.7374	0.84053	0.92526	0.83319	0.79606
522	0.77149	0.659	0.84119	0.593	0.91258	0.95584	0.87881	0.94483	0.90211	0.79363	0.7997	0.83883	0.74116	0.92319	0.80154	0.75197	0.89451	0.80446	0.90444	1.22491	1.14562	0.91235	0.71096	0.81365	0.75186	0.85545	0.92167	0.8502	0.80978
524	0.77791	0.68367	0.85242	0.57986	0.92569	0.97019	0.90129	0.96383	0.91843	0.80465	0.82195	0.85531	0.75814	0.94485	0.82032	0.76465	0.90687	0.81688	0.9188	1.23192	1.14447	0.91576	0.7389	0.82107	0.76458	0.86972	0.94525	0.8665	0.83071
526	0.79058	0.70788	0.86998	0.60377	0.94319	0.97876	0.90973	0.98361	0.93476	0.82003	0.8387	0.87146	0.77724	0.95706	0.82272	0.783	0.91526	0.83659	0.92938	1.23803	1.14267	0.93156	0.7448	0.84481	0.7808	0.87979	0.95737	0.88271	0.84671
528	0.81583	0.72577	0.88718	0.60123	0.93676	0.98356	0.92324	0.99324	0.93878	0.83865	0.84868	0.88683	0.79285	0.95947	0.85503	0.79992	0.93384	0.84545	0.94613	1.25	1.13481	0.96704	0.76969	0.85501	0.80305	0.88664	0.95562	0.8961	0.85982
530	0.83765	0.74927	0.90262	0.63097	0.94536	0.99148	0.93327	1	0.94273	0.84325	0.86175	0.89913	0.81642	0.9719	0.85937	0.8138	0.92796	0.86163	0.95777	1.24917	1.14563	0.9462	0.78274	0.86533	0.81165	0.89487	0.95577	0.90086	0.87234
532	0.86972	0.76122	0.9028	0.65123	0.95751	0.97922	0.92921	0.99298	0.94626	0.84763	0.87008	0.89348	0.81596	0.96769	0.87741	0.81767	0.9279	0.86408	0.95564	1.24004	1.1324	0.96938	0.78765	0.8557	0.82126	0.90194	0.95471	0.90261	0.87629
534	0.85454	0.77957	0.91718	0.64684	0.95904	0.99603	0.94052	0.99733	0.95626	0.87232	0.89405	0.90345	0.83078	0.98582	0.88904	0.83733	0.94134	0.88146	0.97911	1.24511	1.13917	0.9741	0.80562	0.8788	0.83513	0.9102	0.96523	0.91284	0.89394
536	0.85605	0.78871	0.9167	0.65275	0.93886	0.98202	0.93525	0.98469	0.94843	0.87023	0.87353	0.90749	0.83495	0.975	0.8677	0.84336	0.93867	0.88481	0.97855	1.227	1.1234	0.96962	0.82107	0.88346	0.83061	0.90528	0.96043	0.90987	0.88618
538	0.84202	0.80146	0.91719	0.68003	0.95748	0.97119	0.93587	0.97721	0.94436	0.86487	0.88704	0.911	0.85112	0.97427	0.89233	0.8478	0.94121	0.89048	0.97405	1.22779	1.1181	0.96825	0.81785	0.89533	0.84133	0.90161	0.95625	0.91423	0.89326
540	0.8709	0.8247	0.93781	0.66741	0.95715	0.97981	0.94992	0.98623	0.95182	0.88606	0.90236	0.92603	0.86281	0.98181	0.90407	0.8649	0.94966	0.89227	0.9902	1.23477	1.11905	0.96075	0.8329	0.91205	0.85464	0.91996	0.96955	0.92585	0.90597
542	0.88784	0.84625	0.93542	0.67123	0.9792	0.9912	0.9566	0.98439	0.96291	0.90075	0.90912	0.94314	0.87717	0.98703	0.8951	0.88379	0.96441	0.90977	0.98895	1.23479	1.11987	0.99952	0.85081	0.91252	0.86164	0.93572	0.98804	0.94039	0.9174
544	0.90962	0.85698	0.95001	0.72975	0.98565	1	0.96989	0.99506	0.97196	0.90529	0.92059	0.94056	0.88899	0.99086	0.914	0.9011	0.97512	0.92324	1.0076	1.22375	1.12493	0.97649	0.86653	0.91731	0.88466	0.94667	0.98359	0.94135	0.93537
546	0.90401	0.87092	0.96054	0.71457	0.96723	0.99482	0.97304	0.98698	0.98376	0.92623	0.92961	0.95763	0.90192	0.99141	0.9238	0.90896	0.97401	0.93651	1.00769	1.21538	1.13192	0.9728	0.89081	0.92588	0.89362	0.94892	0.98989	0.95083	0.94226
548	0.89829	0.88439	0.95304	0.7315	0.97707	0.97127	0.96844	0.97397	0.96072	0.927	0.92742	0.96159	0.90795	0.98713	0.91971	0.91302	0.96106	0.92879	1.00557	1.21289	1.10526	0.98422	0.89221	0.92823	0.89572	0.94312	0.98057	0.95117	0.93766
550	0.89224	0.89286	0.96328	0.73013	0.97363	0.98781	0.96505	0.97034	0.97628	0.91648	0.92988	0.96377	0.92024	0.98939	0.93323	0.92844	0.97995	0.9476	1.01465	1.19712	1.10948	0.95695	0.88925	0.94377	0.91387	0.94978	0.99184	0.95704	0.94019
552	0.92559	0.90744	0.96876	0.73698	0.97277	0.9872	0.9748	0.96875	0.97958	0.94569	0.95072	0.97405	0.93245	0.99029	0.94176	0.94303	0.98374	0.94167	1.02341	1.20684	1.11131	0.99178	0.90896	0.94545	0.92272	0.96473	0.99692	0.96414	0.95041
554	0.92749	0.91644	0.96206	0.75219	0.97823	0.97678	0.98045	0.96038	0.97303	0.94826	0.95273	0.98157	0.94184	0.9867	0.93161	0.95774	0.97897	0.95484	1.02113	1.18092	1.10112	0.99713	0.90982	0.95108	0.93255	0.95997	0.99341	0.96945	0.95244
556	0.94409	0.92387	0.9704	0.75266	0.96904	0.97895	0.9735	0.95185	0.97997	0.94486	0.96207	0.97836	0.94679	0.98901	0.94938	0.96239	0.98283	0.96209	1.02778	1.16801	1.09995	0.96947	0.92538	0.96928	0.95859	0.9664	0.99166	0.97149	0.9575
558	0.92613	0.92867	0.96516	0.76127	0.94624	0.95825	0.97658	0.95338	0.96317	0.94059	0.95601	0.97126	0.95184	0.98332	0.93359	0.96507	0.97781	0.95402	1.02563	1.16719	1.08173	0.98301	0.93315	0.9579	0.95133	0.96189	0.9879	0.97053	0.94978
560	0.92713	0.9483	0.96745	0.78183	0.96266	0.96598	0.97696	0.94222	0.97462	0.97006	0.95432	0.97009	0.95952	0.98436	0.96494	0.97782	0.97251	0.97351	1.02877	1.17079	1.08852	0.98969	0.93826	0.96952	0.94163	0.97209	0.98495	0.96862	0.96233
562	0.95615	0.96475	0.98204	0.76397	0.96709	0.97866	0.98694	0.95171	0.97978	0.98161	0.97967	0.98335	0.97275	0.99427	0.9494	0.99278	0.98802	0.9714	1.03619	1.17936	1.08166	0.96654	0.96998	0.97446	0.96408	0.98111	0.99744	0.98358	0.97075
564	0.96643	0.98261	1	0.76124	0.99486	0.97394	0.9964	0.95555	0.99286	0.98676	1	0.98506	0.98884	1	0.98009	1.00773	1	0.98887	1.05263	1.18859	1.08484	0.98278	0.97606	1	0.97738	0.99799	0.9987	0.99276	0.98502
566	0.99718	0.98117	0.99087	0.79112	0.9863	0.98204	1	0.94547	1	0.99974	0.99124	0.97699	0.98582	0.99127	0.96216	1.02057	0.98957	0.99015	1.04354	1.17802	1.08989	0.98157	0.98346	0.98728	0.9755	0.99195	0.99691	0.99492	0.99107
568	1	0.99597	0.99518	0.83333	0.99914	0.96621	0.9988	0.94747	0.98815	0.99357	0.99971	0.99854	1	0.99518	1	1.02802	0.99766	1	1.05231	1.17138	1.07362	0.99631	0.98644	0.98899	0.99905	1.00402	1	1	1
570	0.98299	1	0.98612	0.81682	1	0.95034	0.98481	0.93012	0.98913	1	0.99349	1	0.99775	0.97808	0.99036	1.03375	0.98121	0.99297	1.04474	1.14571	1.07164	1	1	0.99102	0.98604	0.98041	0.99426	0.98641	0.98482
572	0.96661	0.98621	0.96526	0.82654	0.97194	0.92782	0.97626	0.90833	0.96132	0.98832	0.96982	0.96908	0.9793	0.95445	0.97823	1.02257	0.9605	0.97683	1.03288	1.12392	1.03192	0.93872	0.98269	0.96757	1	0.97788	0.97379	0.97691	0.97376
574	0.94545	0.96541	0.94266	0.81439	0.97323	0.88383	0.95643	0.87642	0.9403	0.95509	0.94684	0.9584	0.97423	0.92911	0.97322	1.01492	0.93038	0.9711	1.01168	1.08997	1.01396	0.93294	0.96099	0.94937	0.97824	0.97745	0.94497	0.9479	0.94694
576	0.8886	0.93314	0.91489	0.78873	0.93916	0.84255	0.92005	0.83787	0.90569	0.93154	0.91054	0.93017	0.94814	0.89594	0.97336	0.99969	0.89845	0.93672	0.98885	1.06677	0.98285	0.90413	0.93356	0.95093	0.98907	0.95827	0.92652	0.92171	0.92674
578	0.84875	0.88447	0.87091	0.77063	0.89278	0.7851	0.86891	0.78714	0.84403	0.88148	0.86605	0.89404	0.90802	0.83626	0.9231	0.95939	0.83524	0.8846	0.94103	1.0102	0.90312	0.86901	0.89968	0.90928	0.95482	0.91742	0.89254	0.86745	0.87386
580	0.77902	0.81813	0.80273	0.72711	0.85368	0.71863	0.81288	0.72445	0.78622	0.81637	0.79599	0.84174	0.84551	0.77777	0.85781	0.91081	0.77145	0.83482	0.87978	0.92047	0.85091	0.82232	0.83521	0.86082	0.91679	0.85838	0.83077	0.81635	0.82529
582	0.72756	0.76346	0.75369	0.71551	0.78999	0.6556	0.77028	0.66732	0.73758	0.73795	0.74344	0.79074	0.79449	0.71813	0.80322	0.86367	0.71642	0.79317	0.83549	0.86831	0.79128	0.79546	0.79883	0.81441	0.8876	0.81165	0.79362	0.76545	0.76495
584	0.68932	0.7161	0.7065	0.70534	0.76013	0.59759	0.71064	0.62368	0.67899	0.71659	0.70493	0.75451	0.7453	0.67373	0.75951	0.82181	0.66649	0.73836	0.7884	0.81339	0.74136	0.7372	0.75326	0.7774	0.83338	0.77949	0.77067	0.71344	0.72244
586	0.62689	0.66527	0.66792	0.62358	0.69616	0.54619	0.66786	0.57351	0.63655	0.6582	0.64731	0.70136	0.69885	0.62529	0.73592	0.77032	0.62	0.69554	0.74808	0.74359	0.67728	0.66189	0.7064	0.74356	0.78331	0.74248	0.7266	0.66601	0.67127
588	0.56195	0.62212	0.60808	0.60361	0.65412	0.49687	0.61891	0.52992	0.57905	0.59864	0.60294	0.64521	0.64006	0.57704	0.66961	0.7275	0.57679	0.63489	0.68983	0.68605	0.63169	0.59931	0.65614	0.6851	0.73673	0.69522	0.66972	0.61303	0.61911
590	0.51291	0.574	0.5651	0.57368	0.61071	0.45991	0.56713	0.48435	0.54405	0.55797	0.56108	0.60102	0.60626	0.5287	0.63886	0.68265	0.52468	0.59492	0.64791	0.63034	0.58273	0.56556	0.60702	0.63153	0.69687	0.65313	0.62909	0.56394	0.56932
592	0.48287	0.53944	0.53205	0.5296	0.57358	0.43112	0.53215	0.44819	0.50502	0.53627	0.52707	0.56411	0.5659	0.49208	0.58617	0.64338	0.48563	0.56351	0.59894	0.58777	0.53386	0.54864	0.57384	0.60074	0.66105	0.61171	0.59939	0.53315	0.52536
594	0.47065	0.50536	0.50405	0.53281	0.54018	0.40618	0.50283	0.41941	0.47227	0.50433	0.49046	0.53022	0.53929	0.46589	0.55429	0.61896	0.46736	0.52465	0.56532	0.55223	0.50474	0.52004	0.54259	0.58331	0.62562	0.60683	0.56604	0.5021	0.49875
596	0.44603	0.48786	0.47653	0.49941	0.51224	0.37887	0.47961	0.3979	0.46297	0.47996	0.46399	0.49642	0.52115	0.43479	0.54417	0.59047	0.43427	0.50517	0.53446	0.52875	0.48113	0.51536	0.5145	0.54933	0.6025	0.58244	0.53649	0.48581	0.46868
598	0.40549	0.46312	0.45611	0.45938	0.50132	0.36798	0.45562	0.38043	0.43865	0.46002	0.44555	0.47121	0.49772	0.41463	0.52878	0.57021	0.42219	0.47473	0.51117	0.50105	0.45585	0.5111	0.48985	0.5326	0.58722	0.55872	0.51962	0.46591	0.44374
600	0.39727	0.45837	0.44488	0.46363	0.47847	0.35781	0.44052	0.37245	0.42764	0.44368	0.42545	0.47516	0.49664	0.39968	0.50625	0.56083	0.40598	0.47894	0.49734	0.47998	0.44351	0.53655	0.48184	0.50843	0.58673	0.55221	0.53187	0.45274	0.43514
602	0.42364	0.45189	0.44847	0.43504	0.47705	0.34607	0.43241	0.35967	0.41954	0.43893	0.43124	0.45686	0.49682	0.39396	0.50721	0.55119	0.40326	0.46109	0.48868	0.47282	0.43306	0.51113	0.48727	0.50261	0.55623	0.55316	0.52787	0.447	0.42163
604	0.39631	0.44558	0.43757	0.45031	0.44955	0.34569	0.42937	0.35048	0.40913	0.44173	0.41416	0.44553	0.48414	0.37981	0.50545	0.54832	0.39752	0.45679	0.47626	0.46313	0.42177	0.51039	0.47214	0.50984	0.56121	0.5469	0.53231	0.43951	0.41358
606	0.39839	0.43583	0.42686	0.42992	0.44497	0.33738	0.41803	0.3437	0.40248	0.43238	0.40089	0.436	0.48483	0.37519	0.5009	0.53105	0.38694	0.45163	0.46804	0.447	0.41709	0.48276	0.47736	0.50015	0.54662	0.54076	0.52418	0.43046	0.40745
608	0.36972	0.42819	0.41576	0.4238	0.43643	0.32295	0.40928	0.34427	0.40502	0.4317	0.39716	0.42842	0.48405	0.37197	0.50284	0.53046	0.37752	0.43793	0.45686	0.43406	0.41	0.49829	0.46798	0.48738	0.53952	0.53508	0.49637	0.42853	0.40266
610	0.38603	0.43387	0.41614	0.42589	0.43043	0.31557	0.4054	0.33179	0.39142	0.42506	0.39964	0.42434	0.48381	0.36354	0.48949	0.52969	0.37091	0.43491	0.45765	0.42988	0.40349	0.44431	0.46005	0.46806	0.54519	0.53268	0.49496	0.42377	0.39185
612	0.38717	0.42455	0.40649	0.41742	0.41513	0.31431	0.40619	0.32636	0.39154	0.41748	0.39272	0.4154	0.47532	0.35995	0.48083	0.51873	0.36101	0.42657	0.45418	0.41702	0.39598	0.45159	0.46781	0.46289	0.54016	0.53251	0.47944	0.42167	0.39102
614	0.37937	0.42615	0.40353	0.42148	0.42151	0.31067	0.40193	0.32593	0.37965	0.42606	0.38778	0.41426	0.47118	0.3591	0.4845	0.5253	0.36457	0.4232	0.44649	0.40399	0.38279	0.46891	0.46338	0.47135	0.53586	0.5175	0.46424	0.41323	0.38705
616	0.37463	0.416	0.39688	0.41491	0.41839	0.29648	0.39338	0.31686	0.36803	0.42211	0.37996	0.40835	0.46811	0.34842	0.47282	0.50442	0.35057	0.42469	0.43902	0.38758	0.38228	0.46125	0.46357	0.44884	0.5207	0.5142	0.44878	0.40808	0.3806
618	0.39276	0.40697	0.39566	0.42709	0.41082	0.29121	0.38897	0.31226	0.36066	0.40686	0.37794	0.41289	0.46632	0.34589	0.4623	0.50876	0.34783	0.41775	0.4337	0.38152	0.37362	0.45949	0.46522	0.45155	0.53116	0.5124	0.43865	0.40827	0.37813
620	0.36317	0.40875	0.38834	0.40126	0.41244	0.28428	0.38829	0.30883	0.3551	0.40295	0.37502	0.40663	0.46995	0.34558	0.45471	0.49863	0.347	0.42833	0.43306	0.36818	0.38304	0.44133	0.46424	0.42991	0.52712	0.50923	0.4227	0.39961	0.37842
622	0.38215	0.40062	0.38579	0.41631	0.39779	0.27747	0.37495	0.30337	0.34647	0.41566	0.37574	0.39963	0.46302	0.33715	0.43092	0.49487	0.33258	0.41142	0.42321	0.36261	0.3686	0.44568	0.45691	0.44511	0.5096	0.50077	0.42307	0.39418	0.36467
624	0.35001	0.38663	0.38232	0.38483	0.39058	0.27546	0.36022	0.29215	0.34869	0.40215	0.35211	0.38533	0.4443	0.32691	0.4403	0.47927	0.33308	0.40046	0.41073	0.35535	0.35442	0.42846	0.43646	0.44211	0.4869	0.48874	0.41205	0.3856	0.35032
626	0.3524	0.38255	0.37152	0.39051	0.37335	0.2719	0.35499	0.29106	0.33629	0.39742	0.34255	0.37621	0.44438	0.31467	0.43584	0.47989	0.327	0.40027	0.40188	0.34441	0.35094	0.41526	0.43318	0.41183	0.49124	0.491	0.41107	0.3776	0.34851
628	0.33482	0.3816	0.36312	0.38859	0.35818	0.26882	0.35527	0.2851	0.33906	0.39792	0.3359	0.36621	0.44123	0.31473	0.41754	0.47172	0.32283	0.40413	0.39094	0.3388	0.34541	0.42766	0.4347	0.41128	0.50176	0.48032	0.39788	0.37296	0.34229
630	0.3199	0.38005	0.36174	0.36395	0.35861	0.25648	0.34383	0.27502	0.32208	0.38322	0.3295	0.35734	0.43324	0.30855	0.42466	0.46353	0.3101	0.39468	0.38691	0.33386	0.33996	0.43026	0.43527	0.40029	0.4742	0.47756	0.38909	0.36167	0.33327
632	0.34038	0.37269	0.35134	0.3724	0.35615	0.24957	0.33966	0.26933	0.32389	0.37602	0.33064	0.35593	0.43369	0.29549	0.42257	0.46316	0.30301	0.38835	0.37659	0.32616	0.33097	0.41225	0.42117	0.38753	0.47136	0.46733	0.38292	0.35931	0.32799
634	0.33528	0.36475	0.34407	0.40112	0.34689	0.25301	0.33247	0.26421	0.31902	0.36782	0.32211	0.34392	0.418	0.29014	0.41306	0.45726	0.29918	0.38753	0.37435	0.31633	0.32574	0.40646	0.4147	0.38182	0.47866	0.4629	0.37533	0.35696	0.32893
636	0.31127	0.35713	0.34543	0.36503	0.33855	0.24463	0.32807	0.25748	0.3204	0.36656	0.3151	0.33865	0.41984	0.28451	0.40494	0.45501	0.29363	0.37693	0.36646	0.30664	0.31758	0.40042	0.41065	0.38195	0.45994	0.45153	0.37296	0.34971	0.31749
638	0.3304	0.34392	0.32674	0.36818	0.34126	0.24379	0.31204	0.25614	0.30581	0.3645	0.31118	0.32862	0.40509	0.27642	0.40975	0.44333	0.28388	0.36404	0.35589	0.30357	0.31949	0.40508	0.40569	0.3741	0.44347	0.43535	0.35599	0.34184	0.30748
640	0.31215	0.34891	0.32192	0.35213	0.331	0.23255	0.30876	0.2491	0.31021	0.36187	0.30105	0.31548	0.3991	0.27601	0.41045	0.44799	0.28463	0.36678	0.35129	0.29778	0.3124	0.39743	0.3943	0.38787	0.44625	0.43861	0.3675	0.33678	0.30621
642	0.31379	0.34629	0.31935	0.3292	0.32864	0.23446	0.30572	0.2437	0.30224	0.3718	0.30957	0.32156	0.4014	0.27046	0.40065	0.43501	0.27665	0.36895	0.34473	0.28941	0.31173	0.40104	0.38975	0.37645	0.42726	0.43241	0.35826	0.33288	0.30262
644	0.31628	0.34384	0.31566	0.33686	0.32423	0.22982	0.30784	0.23624	0.3123	0.37208	0.30643	0.31966	0.39849	0.26751	0.40768	0.43638	0.27667	0.37067	0.33874	0.28472	0.30395	0.38162	0.39229	0.36689	0.44584	0.4202	0.34224	0.33292	0.29744
646	0.30593	0.34811	0.32222	0.36697	0.33174	0.23074	0.31093	0.23524	0.30745	0.35872	0.30657	0.33123	0.40423	0.27434	0.40288	0.43917	0.27221	0.37716	0.34092	0.27543	0.3029	0.37445	0.40221	0.36552	0.43403	0.42162	0.34568	0.33442	0.29718
648	0.30683	0.35257	0.32739	0.37162	0.32624	0.227	0.31697	0.23551	0.30066	0.34141	0.31991	0.34179	0.40863	0.27399	0.4049	0.45308	0.273	0.37951	0.34211	0.27056	0.30303	0.37847	0.42742	0.35364	0.44528	0.41002	0.34913	0.34066	0.30026
650	0.30263	0.34508	0.31692	0.35483	0.3182	0.21733	0.29902	0.23122	0.29924	0.36581	0.30936	0.32271	0.40606	0.26583	0.38992	0.44551	0.2733	0.37164	0.33005	0.26277	0.28909	0.36955	0.41605	0.35079	0.44451	0.40651	0.34599	0.33215	0.2953
652	0.29592	0.33266	0.30287	0.31063	0.29738	0.21619	0.28661	0.22046	0.28884	0.34864	0.29451	0.2978	0.38599	0.24959	0.37808	0.42789	0.26191	0.35556	0.30975	0.25202	0.2799	0.35489	0.38559	0.33835	0.41311	0.4092	0.32121	0.32381	0.28324
654	0.28843	0.31978	0.30289	0.31009	0.28675	0.21008	0.27617	0.21928	0.27581	0.33992	0.2799	0.28494	0.38031	0.24464	0.39015	0.4202	0.25752	0.34518	0.30112	0.24499	0.27564	0.35885	0.36929	0.3336	0.40111	0.38888	0.30688	0.31783	0.27598
656	0.29924	0.3132	0.28396	0.28711	0.29103	0.2012	0.26288	0.20889	0.26808	0.32686	0.26223	0.27107	0.3696	0.23686	0.35849	0.40087	0.23686	0.32292	0.28404	0.23359	0.26346	0.35097	0.37018	0.332	0.39347	0.38799	0.29675	0.30459	0.25788
658	0.26024	0.29704	0.2685	0.28774	0.25348	0.18826	0.24711	0.1939	0.25522	0.3215	0.24991	0.26002	0.36755	0.21941	0.35992	0.37872	0.22731	0.31847	0.26718	0.21829	0.26217	0.34283	0.35707	0.32171	0.37204	0.37374	0.26826	0.29585	0.25081
660	0.24901	0.27032	0.25346	0.28626	0.23367	0.17774	0.22754	0.18617	0.23478	0.2865	0.22112	0.23573	0.35831	0.21252	0.34581	0.3583	0.21363	0.30558	0.25329	0.2012	0.25763	0.31153	0.33237	0.3116	0.36269	0.36138	0.25127	0.28748	0.24043

## Sheet: Figure 3
	Fluorescence intensity			Fluorescence intensity			Fluorescence intensity			Fluorescence intensity			Fluorescence intensity
Time (ps)	Before acclimation		Time (ps)	3 months (mesophotic)		Time (ps)	9 months (mesophotic)		Time (ps)	9 months (shallow @ 350 PAR)		Time (ps)	9 months (shallow @ 2.5 PAR)
-47.293	1313.33		-89.2027	825.252		-53	871.837		-62	549.419		-47	501.175
-43.4561	1435.73		-88.0038	825.822		-51.7996	957.461		-60.7996	543.459		-45.7996	593.213
-39.621	1567.82		-86.8051	825.011		-50.5994	934.02		-59.5994	541.331		-44.5994	605.621
-35.7875	1714.24		-85.6066	825.836		-49.3994	971.003		-58.3994	566.203		-43.3994	645.462
-31.9557	1932.57		-84.4082	825.571		-48.1995	1075.09		-57.1995	589.262		-42.1995	685.041
-28.1255	2193.51		-83.21	829.508		-46.9998	1068.51		-55.9998	618.271		-40.9998	688.994
-24.2971	2623.36		-82.0119	835.81		-45.8003	1106.14		-54.8003	628.749		-39.8003	720.839
-20.4703	3344.9		-80.814	840.753		-44.6009	1120.52		-53.6009	592.869		-38.6009	756.733
-16.6451	4300.54		-79.6162	843.207		-43.4017	1172.19		-52.4017	626.92		-37.4017	761.64
-12.8215	5486.59		-78.4186	846.742		-42.2027	1211.48		-51.2027	683.427		-36.2027	760.965
-8.9995	6864.5		-77.2212	849.795		-41.0038	1214.29		-50.0038	685.246		-35.0038	808.328
-5.179	8406.98		-76.0239	851.411		-39.8051	1198.34		-48.8051	689.67		-33.8051	772.129
-1.3602	10195.3		-74.8268	857.872		-38.6066	1243.07		-47.6066	738.449		-32.6066	816.639
2.4572	12052.9		-73.6299	867.973		-37.4082	1279.92		-46.4082	772.566		-31.4082	808.553
6.2729	13916.7		-72.4331	873.23		-36.2099	1264.91		-45.2099	767.931		-30.2099	852.335
10.0872	15801		-71.2364	877.49		-35.0119	1286.87		-44.0119	816.94		-29.0119	857.83
13.9	17729.1		-70.0399	879.235		-33.814	1326.58		-42.814	844.803		-27.814	904.462
17.7112	19311.5		-68.8436	887.507		-32.6162	1352.62		-41.6162	844.418		-26.6162	914.947
21.5211	20847.8		-67.6474	895.638		-31.4186	1373.16		-40.4186	861.664		-25.4186	1004.79
25.3294	22453		-66.4514	902.796		-30.2212	1357.77		-39.2212	890.632		-24.2212	1015.85
29.1363	23901.9		-65.2555	906.08		-29.0239	1408.59		-38.0239	880.195		-23.0239	964.387
32.9418	25190.4		-64.0598	909.477		-27.8268	1375.82		-36.8268	879.866		-21.8268	1054.3
36.7459	26368.5		-62.8642	916.853		-26.6299	1392.86		-35.6299	927.586		-20.6299	1068.18
40.5486	27402.8		-61.6688	922.016		-25.4331	1362.07		-34.4331	915.792		-19.4331	977.053
44.35	28431.7		-60.4735	926.417		-24.2364	1473.58		-33.2364	933.609		-18.2364	1095.62
48.15	29357.5		-59.2784	929.306		-23.0399	1505.37		-32.0399	930.572		-17.0399	1169.7
51.9486	30438.3		-58.0834	937.751		-21.8436	1516.85		-30.8436	898.649		-15.8436	1230.62
55.7459	30895.8		-56.8886	950.563		-20.6474	1536.65		-29.6474	894.507		-14.6474	1300.86
59.5419	31674.8		-55.6939	957.774		-19.4514	1592.99		-28.4514	944.986		-13.4514	1459.34
63.3367	32265.7		-54.4994	965.637		-18.2555	1621.72		-27.2555	1005.53		-12.2555	1602.93
67.1301	32922.8		-53.305	971.861		-17.0598	1673.86		-26.0598	1003.91		-11.0598	1834.63
70.9223	33600.5		-52.1108	980.14		-15.8642	1761.62		-24.8642	1019.65		-9.8642	2041.92
74.7133	33633.3		-50.9167	988.519		-14.6688	1797.77		-23.6688	1035.66		-8.66878	2387.95
78.503	34086.1		-49.7228	998.162		-13.4735	1872.13		-22.4735	1043.82		-7.47351	2776.52
82.2915	34409.6		-48.529	1006.76		-12.2784	2031.05		-21.2784	1053.83		-6.27839	3225.16
86.0788	34703		-47.3353	1014.89		-11.0834	2216.86		-20.0834	1133.94		-5.08342	4207.03
89.8649	35005.9		-46.1418	1019.85		-9.88859	2478.53		-18.8886	1135.32		-3.88859	5679.9
93.6499	35001.5		-44.9484	1027.2		-8.69392	2951.42		-17.6939	1154.36		-2.69392	7576.15
97.4337	35072.2		-43.7552	1037.85		-7.49939	3458.27		-16.4994	1203.69		-1.49939	9739.25
101.216	35363.6		-42.5622	1043.98		-6.30502	4181.49		-15.305	1260.5		-0.30502	11681.9
104.998	35348.6		-41.3692	1051.62		-5.11078	4944		-14.1108	1325.02		0.88922	13176.5
108.778	35513.5		-40.1764	1059.23		-3.9167	5947.05		-12.9167	1396.65		2.0833	14817.4
112.558	35282.4		-38.9838	1064.42		-2.72276	7101.72		-11.7228	1476.36		3.27724	16542.8
116.336	35029.4		-37.7912	1072.46		-1.52896	8527.27		-10.529	1610.33		4.47104	17806.2
120.113	34781.6		-36.5989	1080.59		-0.33532	9889.26		-9.33532	1779.9		5.66468	18784.1
123.889	34670		-35.4066	1095.13		0.85819	11415.8		-8.14181	2004.72		6.85819	19506.4
127.665	34427.8		-34.2145	1106.37		2.05156	12739.9		-6.94844	2278.22		8.05156	20023
131.439	34130.1		-33.0226	1121.15		3.24477	13629		-5.75523	2659.04		9.24477	21157.9
135.212	33826.3		-31.8308	1138.33		4.43785	14806.8		-4.56215	3284.53		10.4378	22365.2
138.984	33359.1		-30.6391	1152.27		5.63079	16133.4		-3.36921	4345.39		11.6308	23113.5
142.756	33155.5		-29.4475	1167.83		6.82358	16817.2		-2.17642	5809.89		12.8236	23633.2
146.526	32875.3		-28.2561	1188.1		8.01624	17238.1		-0.98376	7372.24		14.0162	23963.3
150.295	32474		-27.0648	1206.72		9.20875	17321.8		0.20875	8877.71		15.2088	24000.1
154.064	32104.6		-25.8737	1232.69		10.4011	17582.3		1.40113	10238.4		16.4011	24809.8
157.831	31693.1		-24.6827	1267.23		11.5934	18649.3		2.59336	11292.6		17.5934	25644.8
161.598	31302.5		-23.4918	1314.06		12.7855	19243.6		3.78546	12317.5		18.7855	25531.8
165.364	31161.4		-22.3011	1363.43		13.9774	19518.3		4.97742	13721.8		19.9774	26197.2
169.129	30767.5		-21.1104	1427.58		15.1692	20043.1		6.16924	15138		21.1692	26937.2
172.893	30276.8		-19.92	1512.49		16.3609	20850.2		7.36093	15994.1		22.3609	26551
176.656	29863.3		-18.7296	1630.77		17.5525	21251.5		8.55248	16524.1		23.5525	27227
180.419	29364.2		-17.5394	1788.57		18.7439	21523.8		9.7439	16891		24.7439	27815.6
184.181	28858		-16.3493	1996.47		19.9352	21869.4		10.9352	17905.2		25.9352	28228
187.942	28423.3		-15.1594	2257.02		21.1263	22410.6		12.1263	18470.8		27.1263	28416.6
191.702	27890		-13.9695	2575.15		22.3173	23008.9		13.3173	19316		28.3173	28885.2
195.461	27554.6		-12.7798	2938.51		23.5082	23510.6		14.5082	20131		29.5082	29598.9
199.22	27161		-11.5902	3354.63		24.6989	23474.4		15.6989	20758.6		30.6989	29779.3
202.978	26731.5		-10.4008	3841.32		25.8896	24071.1		16.8896	21414.6		31.8896	29385.5
206.736	26316.4		-9.21149	4364.64		27.08	24088.7		18.08	21709.7		33.08	28906.7
210.493	25728.1		-8.02229	4916.83		28.2704	24657.2		19.2704	22232.4		34.2704	29430.4
214.249	25247.6		-6.83322	5477.47		29.4606	25861.5		20.4606	22965		35.4606	30517.1
218.004	24761.9		-5.64429	6090.44		30.6507	26101.6		21.6507	23515.6		36.6507	31602.7
221.759	24557.8		-4.45547	6744.4		31.8406	26466.4		22.8406	23915.3		37.8406	31726.9
225.513	24028.7		-3.26678	7417.76		33.0305	26771.8		24.0305	24095.8		39.0305	31631.3
229.267	23584.4		-2.07822	8105.71		34.2202	26758		25.2202	24732.3		40.2202	31739.6
233.02	23011		-0.88977	8863.34		35.4098	27570.6		26.4097	25385.3		41.4098	31942.7
236.772	22479		0.2986	9547.23		36.5992	27796.4		27.5992	25621.5		42.5992	31969.9
240.524	22068.1		1.4868	10208.8		37.7885	28157.8		28.7885	26052		43.7885	31724.5
244.275	21788.2		2.6748	10886.9		38.9777	27966.7		29.9777	26163.1		44.9777	31750.9
248.026	21586.5		3.8628	11546		40.1668	27776.1		31.1668	26599.6		46.1668	32122
251.777	21182.9		5.0506	12213.4		41.3557	28272.4		32.3557	27306.7		47.3557	32555
255.526	20676.5		6.2383	12943.5		42.5445	28912.6		33.5445	27466.7		48.5445	32722.3
259.276	20354.8		7.4259	13606.2		43.7332	29689.7		34.7332	27741		49.7332	33213.9
263.025	19903		8.6134	14189.9		44.9218	29998.5		35.9218	28353.4		50.9218	33523
266.773	19693.3		9.8008	14822.6		46.1102	29993.8		37.1102	28623.1		52.1102	33636.5
270.522	19296.4		10.988	15458.1		47.2986	30549.8		38.2986	28728.2		53.2986	33562.3
274.269	18911.9		12.1752	16015.3		48.4868	31151		39.4868	28949.2		54.4868	34061.5
278.017	18426.3		13.3622	16580.7		49.6748	30727.6		40.6748	29461.6		55.6748	34061.9
281.764	18046.4		14.5491	17128.3		50.8628	31008.4		41.8628	29514.3		56.8628	34243.6
285.51	17733		15.7359	17658.3		52.0506	31239.2		43.0506	29464.2		58.0506	34647.2
289.257	17403.7		16.9225	18135		53.2383	31541.7		44.2383	29724.6		59.2383	34276.5
293.002	16901.7		18.1091	18604		54.4259	31401.6		45.4259	30088.1		60.4259	34712.6
296.748	16673.4		19.2955	19015.3		55.6134	31255.8		46.6134	30238.2		61.6134	34883
300.493	16412		20.4819	19520.7		56.8008	31731.4		47.8008	30892.4		62.8008	34803.8
304.239	15966.1		21.6681	20006.2		57.988	32943.2		48.988	31318.9		63.988	34851.8
307.983	15532.4		22.8542	20445.1		59.1752	33622.8		50.1752	31724.3		65.1752	35445.2
311.728	15348.1		24.0402	20865.5		60.3622	32807.2		51.3622	31915.3		66.3622	35332.2
315.472	15156.5		25.2261	21268.4		61.5491	32880.6		52.5491	32240.1		67.5491	35635.1
319.216	14824.9		26.4118	21685.9		62.7359	32670.5		53.7359	31967.5		68.7359	35708.8
322.96	14507.8		27.5975	22085.6		63.9225	33114.7		54.9225	31806.7		69.9225	35105.3
326.704	14269		28.783	22490.4		65.1091	32824.3		56.1091	32436.9		71.1091	35381
330.448	13875.7		29.9685	22829.6		66.2955	32765.1		57.2955	32694.8		72.2955	35543.2
334.191	13712.7		31.1538	23178.4		67.4819	33768.5		58.4819	32482.2		73.4819	35536
337.935	13371.2		32.3391	23503.5		68.6681	34220.9		59.6681	32603.4		74.6681	34892.9
341.678	13135.7		33.5242	23841.8		69.8542	33131.9		60.8542	33156.9		75.8542	35399.4
345.421	12878		34.7092	24206.7		71.0402	33284.2		62.0402	33465.6		77.0402	35440.1
349.164	12630		35.8941	24576.2		72.2261	34295.3		63.2261	33671.3		78.2261	35562.7
352.907	12337.9		37.0789	24910.9		73.4118	33369.9		64.4118	33799.7		79.4118	36018.5
356.65	12159.5		38.2636	25205		74.5975	33131.7		65.5975	34429.1		80.5975	35505.6
360.393	11936.3		39.4482	25588.9		75.783	33320.8		66.783	34350		81.783	35081.3
364.135	11677.7		40.6327	25982.9		76.9685	33688.6		67.9685	34068.2		82.9685	35845.4
367.878	11387.9		41.8171	26298.5		78.1538	33992		69.1538	34141.1		84.1538	36028.6
371.621	11191.4		43.0014	26586.6		79.3391	33325.5		70.3391	34004.3		85.3391	35217.6
375.364	10964.5		44.1856	26905.8		80.5242	33823.7		71.5242	34226.6		86.5242	35323
379.107	10739.4		45.3696	27155.5		81.7092	34209.1		72.7092	34549.6		87.7092	35896.6
382.85	10573.5		46.5536	27440.4		82.8941	34123.7		73.8941	34688.2		88.8941	35572.5
386.593	10413.4		47.7375	27673.2		84.0789	34514.3		75.0789	34691.3		90.0789	34821.1
390.336	10206.2		48.9213	27954.2		85.2636	34199.9		76.2636	34640.8		91.2636	34875.2
394.079	10046.9		50.105	28229.9		86.4482	34142.6		77.4482	35101.5		92.4482	34843.2
397.823	9807.77		51.2886	28500.8		87.6327	34634.5		78.6327	35308.9		93.6327	35048.6
401.566	9605.76		52.4721	28680.8		88.8171	34812.3		79.8171	34913.6		94.8171	35181.8
405.31	9396.39		53.6555	28931.7		90.0014	34769.2		81.0014	34902.3		96.0014	35623.9
409.054	9329.46		54.8387	29254.9		91.1856	35337.6		82.1856	34949.4		97.1856	35023.3
412.798	9085.66		56.0219	29586.8		92.3696	34845.8		83.3696	35032		98.3696	35024.2
416.542	8874.94		57.205	29813.9		93.5536	34584.9		84.5536	35184		99.5536	35517.6
420.287	8713.13		58.3881	29988.7		94.7375	33562.2		85.7375	35267.4		100.737	36122.9
424.031	8587.41		59.571	30131		95.9213	33450.4		86.9213	34859.1		101.921	35816.4
427.776	8374.64		60.7538	30329.7		97.105	34356		88.105	35490.6		103.105	36092.9
431.521	8274.65		61.9365	30582.5		98.2886	35089		89.2886	34667.5		104.289	36192.9
435.267	8202.72		63.1191	30777.6		99.4721	35031.4		90.4721	34135.1		105.472	35840.8
439.013	7995.55		64.3017	30950		100.656	34629.4		91.6555	34732.9		106.656	34989.3
442.759	7815.69		65.4841	31119.4		101.839	33871.6		92.8387	35156.1		107.839	35137.8
446.505	7624.97		66.6665	31290.7		103.022	33761.9		94.0219	34926.7		109.022	35129.9
450.252	7496.19		67.8488	31468.9		104.205	34188.9		95.205	34811.7		110.205	35014.6
453.999	7372.42		69.0309	31579.3		105.388	34339.4		96.3881	35244.5		111.388	35119
457.746	7150.1		70.213	31746.7		106.571	34903.6		97.571	35313.4		112.571	35329.1
461.494	7002.88		71.395	31951.4		107.754	35566		98.7538	34955.4		113.754	35177.9
465.243	6897.61		72.5769	32127.2		108.936	35750.2		99.9365	35015.9		114.936	35191.3
468.991	6823.76		73.7587	32208.8		110.119	34738.8		101.119	35588.7		116.119	34639.5
472.74	6741.46		74.9405	32255.6		111.302	34703		102.302	35423.7		117.302	34517.9
476.49	6625.52		76.1221	32373		112.484	35375.8		103.484	34835.7		118.484	34545.5
480.24	6485.69		77.3037	32529.2		113.666	35981.5		104.666	34859		119.666	34540.4
483.991	6345.93		78.4851	32644.4		114.849	34788.8		105.849	35623.8		120.849	34736.9
487.742	6217.43		79.6665	32764.9		116.031	33937.6		107.031	35870.1		122.031	33918.2
491.494	6120.72		80.8478	32871.2		117.213	34224.8		108.213	35792.8		123.213	33501.1
495.246	6101.02		82.029	32948.6		118.395	34521.9		109.395	35327.8		124.395	33804.5
498.998	5989.43		83.2102	33093.7		119.577	34148.3		110.577	35361.7		125.577	34063.4
502.752	5821.9		84.3912	33261.3		120.759	33991.2		111.759	35488.8		126.759	34410.8
506.505	5715.21		85.5722	33363.6		121.941	35121.8		112.941	34797		127.941	34111.3
510.26	5647.2		86.7531	33456.3		123.122	35017.9		114.122	34788.9		129.122	33457.5
514.015	5500.23		87.9339	33557.6		124.304	34580.1		115.304	35300.2		130.304	33311.1
517.771	5413.28		89.1146	33712.7		125.485	34568.7		116.485	35337.3		131.485	33126.6
521.527	5312.45		90.2953	33786.9		126.666	34045.3		117.666	34943.4		132.667	33056.8
525.284	5233.24		91.4758	33802.3		127.848	33790.5		118.848	34352.1		133.848	32552.1
529.042	5150.29		92.6563	33835.9		129.029	34174.3		120.029	34666.7		135.029	33382.9
532.8	5040.49		93.8367	33864.4		130.21	34589		121.21	34987.1		136.21	34040.3
536.559	4943.12		95.017	33931.6		131.391	34852.6		122.391	35134.4		137.391	32989.7
540.319	4875.35		96.1973	33955.2		132.572	35008.8		123.572	34833.7		138.572	32524.4
544.079	4824.78		97.3775	34047.3		133.753	33903.9		124.753	34333.3		139.753	32259.8
547.84	4696.5		98.5576	34055		134.934	32615.5		125.934	34238.5		140.934	32332.6
551.602	4669.67		99.7376	34066.8		136.115	32470.1		127.115	34930.9		142.115	32425.6
555.365	4596.38		100.918	34165.4		137.295	32209		128.295	35070.6		143.295	32403.6
559.129	4540.01		102.097	34230.1		138.476	32356.9		129.476	34337.7		144.476	32000.4
562.893	4486.2		103.277	34263.2		139.656	33126.8		130.656	34324.5		145.656	32284.2
566.659	4407.03		104.457	34213.9		140.837	33058.6		131.837	34581		146.837	32073.4
570.425	4283.41		105.637	34143		142.017	33357.6		133.017	34761		148.017	31594.4
574.192	4207.14		106.816	34105.3		143.197	33681.7		134.197	34330.9		149.197	31818
577.96	4136.83		107.996	34132.3		144.377	33346.8		135.377	34001.7		150.377	31830.8
581.729	4082.59		109.175	34128.5		145.558	32609.2		136.558	34387.6		151.558	31821.6
585.498	4027.67		110.355	34088.6		146.738	32673.3		137.738	34253.4		152.738	31984.5
589.269	3975.52		111.534	34140.6		147.917	32586.8		138.917	33834.7		153.917	31548.3
593.041	3896.97		112.713	34159.3		149.097	32116.6		140.097	33752		155.097	31399.3
596.813	3832.33		113.892	34146.1		150.277	32747.2		141.277	33802.8		156.277	31670.3
600.587	3770.12		115.071	34229.4		151.457	32397.2		142.457	33433.7		157.457	30765
604.361	3738.48		116.25	34184.5		152.637	32404.4		143.637	33037.5		158.637	30050.2
608.137	3704.11		117.429	34118.5		153.816	32296		144.816	32680.7		159.816	30698.7
611.913	3598.76		118.608	34084.5		154.996	31025.5		145.996	32811.5		160.996	30291.4
615.691	3510.87		119.787	34091.6		156.175	31827.5		147.175	33033		162.175	29988.2
619.47	3542.18		120.966	34110.9		157.355	31992.5		148.355	32526.8		163.355	30154.6
623.25	3537.76		122.144	34067.7		158.534	31610.5		149.534	32891.5		164.534	30196.6
627.03	3459.88		123.323	34016.6		159.713	32474.5		150.713	32975.1		165.713	30585.2
630.812	3376.26		124.502	33980.3		160.892	32904.3		151.892	32448.1		166.892	30570.4
634.595	3319.13		125.68	33915.2		162.071	32409.8		153.071	32337.8		168.071	30191.4
638.38	3278.91		126.859	33838.3		163.25	31615.2		154.25	32481.3		169.25	30779.6
642.165	3215.86		128.037	33799		164.429	30679.1		155.429	32279.4		170.429	31117.2
645.952	3176.35		129.215	33721.5		165.608	30734.3		156.608	32233.7		171.608	30834
649.739	3118.76		130.393	33654.8		166.787	31256.3		157.787	32301.8		172.787	30645.2
653.528	3111.16		131.571	33576.5		167.966	31889.7		158.966	32315		173.966	29530.6
657.318	3086.39		132.75	33480.6		169.144	31974.4		160.144	32353.6		175.144	29617.7
661.11	2979.8		133.928	33500.4		170.323	30889.7		161.323	31712.5		176.323	29822.9
664.902	2952.6		135.106	33558.9		171.502	30517.5		162.502	31821		177.502	29053.3
668.696	2879.05		136.284	33521.9		172.68	30787.3		163.68	31552.7		178.68	28956
672.492	2844.82		137.462	33435.5		173.858	30256.7		164.858	30953.6		179.858	29082.3
676.288	2797.99		138.639	33306.8		175.037	30244.6		166.037	31042.3		181.037	29184
680.086	2765.47		139.817	33222.9		176.215	30628.5		167.215	31255.2		182.215	29153.6
683.885	2729.44		140.995	33135		177.393	31061.7		168.393	31184		183.393	29341.5
687.685	2701.12		142.173	33061.8		178.571	31048.3		169.571	30301.5		184.571	29443.9
691.487	2694.95		143.35	33054.4		179.75	30350.4		170.75	30011.2		185.75	28456.3
695.291	2647.66		144.528	32995.9		180.928	30196.4		171.928	30305.8		186.928	28237.2
699.095	2613.4		145.705	32892.8		182.106	30001		173.106	30502.9		188.106	28642.7
702.901	2610.12		146.883	32729.8		183.284	29820.7		174.284	30734.1		189.284	28207.4
706.709	2553.14		148.06	32644.2		184.462	29486.8		175.462	30447.9		190.462	27601
710.518	2506.82		149.237	32555.1		185.639	29188.5		176.639	30168.1		191.639	28249.8
714.328	2489.84		150.415	32568.4		186.817	29531.9		177.817	29878.7		192.817	27765.7
718.14	2472.26		151.592	32530.8		187.995	28960.1		178.995	29814.5		193.995	27731.4
721.953	2449.28		152.769	32427.6		189.173	28339.1		180.173	29855.8		195.173	28832.9
725.768	2420.12		153.946	32300.6		190.35	27876.7		181.35	29701.6		196.35	27830.1
729.584	2396.24		155.123	32212.9		191.528	28023.7		182.528	29378.7		197.528	27693.2
733.402	2390.71		156.3	32103.6		192.705	28460.5		183.705	29434.4		198.705	28163.6
737.222	2331.78		157.477	32044		193.883	28154.3		184.883	29658.1		199.883	27827.4
741.043	2326.73		158.654	32023.6		195.06	27590.9		186.06	29351.7		201.06	27247.8
744.865	2252.01		159.831	31887.7		196.237	28032.1		187.237	29054.4		202.237	26662.8
748.689	2215.37		161.008	31707		197.415	28363		188.415	28664.1		203.415	25892.7
752.515	2203.06		162.185	31632		198.592	27276.3		189.592	28129.5		204.592	26496.1
756.343	2188.65		163.362	31496.4		199.769	26977.8		190.769	28105		205.769	27196.4
760.172	2155.4		164.538	31398		200.946	27526.3		191.946	28738.8		206.946	26305.1
764.002	2121.16		165.715	31314.4		202.123	27167.3		193.123	28403.9		208.123	25633.9
767.835	2135.81		166.892	31274.2		203.3	26753.2		194.3	28467.5		209.3	25724.5
771.669	2076.64		168.068	31133.1		204.477	26029.1		195.477	28367.4		210.477	26642.9
775.505	2025.4		169.245	30976.7		205.654	26321.6		196.654	27957.1		211.654	26602.1
779.342	2014.76		170.421	30804.4		206.831	26707.5		197.831	27936.1		212.831	26036.5
783.181	2006.78		171.597	30792.6		208.008	26362.4		199.008	27966.8		214.008	26157.5
787.022	1978.44		172.774	30786.4		209.185	26730.4		200.185	28055		215.185	26232
790.865	1948.04		173.95	30649.7		210.362	26705.2		201.362	27732		216.362	26213.5
794.71	1921.41		175.127	30532.2		211.538	26546.4		202.538	27142.7		217.538	25842.9
798.556	1914.5		176.303	30434.7		212.715	26522.8		203.715	27011.6		218.715	25238.7
802.404	1896.46		177.479	30341.1		213.892	26412		204.892	27346.1		219.892	25048.4
806.255	1865.06		178.655	30245.9		215.068	25723.1		206.068	27264.8		221.068	25249
810.106	1835.17		179.832	30120.7		216.245	25650.1		207.245	26765.7		222.245	24828.9
813.96	1808.11		181.008	30021		217.421	25127.5		208.421	26218.9		223.421	24614.3
817.816	1797.55		182.184	29948.9		218.597	24875.3		209.597	26498.6		224.597	24967.2
821.674	1760.69		183.36	29810.5		219.774	24585.2		210.774	26531.2		225.774	25113
825.533	1754.33		184.536	29718		220.95	24610.1		211.95	26262.6		226.95	24975.7
829.394	1749.61		185.712	29607.1		222.127	25126.2		213.127	25910.3		228.127	25083.7
833.258	1735.47		186.888	29420		223.303	25548.4		214.303	25987.5		229.303	24599.1
837.123	1683.61		188.064	29273.7		224.479	25748.7		215.479	25820		230.479	23997.9
840.99	1686.34		189.239	29159.9		225.655	25330		216.655	25670.3		231.655	23945.5
844.86	1671.69		190.415	29090.8		226.832	25192.2		217.832	25345.7		232.832	23847.7
848.731	1654.37		191.591	28972.3		228.008	24897		219.008	25363.6		234.008	23761.6
852.604	1641.39		192.767	28804.8		229.184	24622.7		220.184	25260.5		235.184	24043.7
856.48	1648.57		193.943	28723.9		230.36	24639.6		221.36	25107.4		236.36	24003.4
860.357	1650.84		195.118	28593.9		231.536	24298.2		222.536	25178.7		237.536	23273.3
864.237	1612.04		196.294	28545.6		232.712	24376.7		223.712	25065.6		238.712	23471.6
868.119	1596.39		197.47	28537.3		233.888	24111.7		224.888	25153.1		239.888	23638.9
872.002	1582.38		198.645	28452.9		235.064	23746		226.064	25038.5		241.064	23371.7
875.888	1601.24		199.821	28335.3		236.239	22891.9		227.239	24766.4		242.239	23174.9
879.776	1558.98		200.996	28223.4		237.415	22927.4		228.415	24046		243.415	23080.7
883.666	1537.36		202.172	28109.8		238.591	22899.9		229.591	24235.2		244.591	23103.1
887.559	1532.34		203.348	27971		239.767	23163.8		230.767	24383.3		245.767	22971.2
891.453	1528.86		204.523	27933.3		240.943	23454.4		231.943	24212.3		246.943	23446
895.35	1526.42		205.698	27836.4		242.118	23734.2		233.118	24170.1		248.118	23176.2
899.249	1497.46		206.874	27713.1		243.294	23269		234.294	24358.8		249.294	22956.7
903.15	1453.84		208.049	27560.9		244.47	22022.2		235.47	23820.7		250.47	22654.2
907.054	1441.73		209.225	27390		245.645	21536.9		236.645	23357.4		251.645	22351.3
910.959	1441.18		210.4	27250.6		246.821	21805.2		237.821	23339.2		252.821	21860.6
914.867	1438.1		211.576	27107.5		247.996	21803.3		238.996	23572.6		253.996	21820.6
918.777	1435.7		212.751	27055.3		249.172	21653.7		240.172	23644.5		255.172	22509.9
922.69	1402.12		213.926	26943.3		250.348	22285.1		241.348	23317.8		256.348	22211.1
926.605	1350.75		215.101	26833.1		251.523	22424.8		242.523	22765		257.523	22123.4
930.522	1360.91		216.277	26734.2		252.698	21877.5		243.698	22652.2		258.699	22458.1
934.442	1383.86		217.452	26634.5		253.874	22016.5		244.874	22550.3		259.874	22235.4
938.364	1368.38		218.627	26504.6		255.049	22475.7		246.049	22668.9		261.049	22479.2
942.288	1325.36		219.802	26359.3		256.225	22006.8		247.225	22908		262.225	22493
946.215	1303.29		220.977	26262		257.4	21452.2		248.4	22974.9		263.4	21546.2
950.145	1308.78		222.153	26143.4		258.575	20913.7		249.576	22525		264.575	21069.6
954.076	1301.09		223.328	26018.3		259.751	20355		250.751	21959.7		265.751	20812.3
958.01	1278.41		224.503	25907		260.926	20682.6		251.926	21840.4		266.926	20466.5
961.947	1292.04		225.678	25854.9		262.101	20704.8		253.101	21703.8		268.101	20617.4
965.886	1288.53		226.853	25764.8		263.277	20142.8		254.277	21494.2		269.277	20870.7
969.828	1297.37		228.028	25644.3		264.452	19757.8		255.452	21627.6		270.452	21482
973.772	1305.4		229.203	25545.5		265.627	20001.7		256.627	21377		271.627	20887.4
977.719	1282.27		230.378	25446.9		266.802	20837.6		257.802	21493.1		272.802	20118
981.668	1222.72		231.553	25310		267.978	20416		258.978	21697.9		273.978	20052.2
985.62	1219.76		232.728	25192.8		269.153	19790.9		260.153	21804.3		275.153	20366.2
989.574	1205.8		233.903	25103.2		270.328	19726.2		261.328	22030.3		276.328	19878.7
993.531	1193.62		235.078	24964.2		271.503	19723.8		262.503	21672.7		277.503	19972.9
997.49	1207.12		236.253	24858.1		272.678	19974.4		263.678	21311		278.678	19273
1001.45	1176.59		237.428	24836.1		273.853	20500.9		264.853	21094.7		279.853	19332.2
1005.42	1172		238.603	24707.3		275.028	19354.7		266.028	20610.1		281.028	19529.6
1009.38	1177.56		239.778	24513.9		276.203	19201.7		267.203	20682.8		282.203	19457.6
1013.36	1164.61		240.953	24431.4		277.378	20054.1		268.378	20826.8		283.378	19735.6
1017.33	1166.26		242.128	24302.2		278.553	20679.6		269.553	20814.6		284.553	19549.4
1021.3	1153.62		243.303	24207.3		279.728	20732.8		270.728	20689.8		285.728	19227.3
1025.28	1124.38		244.478	24125.9		280.903	20226.8		271.903	20527.1		286.903	19105.2
1029.26	1101.66		245.653	23962.6		282.078	20001.5		273.078	20205.5		288.078	19363.3
1033.25	1092.64		246.828	23873.9		283.253	19198		274.253	19945.6		289.253	19481.2
1037.23	1099.06		248.003	23775.1		284.428	18688.3		275.428	19905.7		290.428	19178.6
1041.22	1087.21		249.178	23716.9		285.603	18401		276.603	19839.1		291.603	19132.2
1045.21	1069.01		250.353	23579.7		286.778	18956.1		277.778	19247.6		292.778	19100.1
1049.21	1062.39		251.527	23388.4		287.953	18926.3		278.953	19123.5		293.953	18767.3
1053.21	1051.46		252.702	23260.5		289.128	19244.6		280.128	19625.4		295.128	18615
1057.21	1033.12		253.877	23203.8		290.303	19612.3		281.303	19724.8		296.303	18215.8
1061.21	1038.8		255.052	23078.4		291.478	19030.8		282.478	19435.7		297.478	17984.4
1065.22	1046.15		256.227	23062.7		292.653	18503.1		283.653	19089.4		298.653	18218.1
1069.23	1047.47		257.402	22967.3		293.828	18393		284.828	19101.6		299.828	18167.1
1073.24	1037.59		258.577	22775.3		295.003	17831.3		286.003	18810.2		301.003	17934.8
1077.26	1050.18		259.752	22614.5		296.178	17599.4		287.178	18691.2		302.178	18178.7
1081.28	1015.56		260.926	22549.7		297.353	17828.5		288.353	18347.3		303.353	18336.3
1085.3	1014.99		262.101	22505.9		298.527	17709		289.527	17996.8		304.527	18685.3
1089.32	1039.71		263.276	22414.9		299.702	17124.5		290.702	18033.9		305.702	18341.9
1093.35	1036.67		264.451	22298.6		300.877	17571.5		291.877	18143		306.877	17684
1097.38	1024.22		265.626	22212.3		302.052	17412		293.052	18095.2		308.052	17677.8
1101.41	988.707		266.801	22092		303.227	17179.8		294.227	17812.6		309.227	17492.8
1105.45	948.68		267.976	21956.7		304.402	16858.5		295.402	17558.2		310.402	17432.6
1109.49	960.571		269.15	21857		305.577	16516.5		296.577	17468.6		311.577	17647.6
1113.53	947.81		270.325	21796.6		306.752	16974.4		297.752	17487.6		312.752	17790
1117.57	943.891		271.5	21705.1		307.926	16790.4		298.926	17902.8		313.926	17085.4
1121.62	953.633		272.675	21570.8		309.101	16460.5		300.101	17582.8		315.101	16633.8
1125.67	943.646		273.85	21469.9		310.276	16848.9		301.276	17531.9		316.276	16867.3
1129.73	960.041		275.025	21361.7		311.451	17135.7		302.451	17657.5		317.451	17393
1133.79	929.211		276.2	21240.3		312.626	16873.8		303.626	17692.4		318.626	17461.2
1137.85	911.116		277.375	21138.5		313.801	16731.4		304.801	17517.9		319.801	16990.9
1141.91	914.98		278.55	21075.7		314.976	17107.2		305.976	17595.5		320.976	16912.9
1145.98	905.469		279.725	21020		316.15	16518.1		307.15	17440.7		322.15	16986.9
1150.05	900.531		280.9	20926		317.325	15688.7		308.325	17209.6		323.325	16449.7
1154.12	904.231		282.075	20807.7		318.5	16466.3		309.5	16857.9		324.5	16431.5
1158.2	880.925		283.25	20731.1		319.675	16541.4		310.675	16380.2		325.675	16440.1
1162.28	874.19		284.425	20572.4		320.85	16523.2		311.85	16503.8		326.85	16301
1166.37	879.728		285.6	20476		322.025	16903.1		313.025	16635.3		328.025	16406.6
1170.45	864.422		286.775	20394.7		323.2	16812.3		314.2	16470.6		329.2	16113.7
1174.55	840.816		287.95	20334.3		324.375	16465.4		315.375	16312.5		330.375	15788
1178.64	846.422		289.125	20232.4		325.55	15773.7		316.55	15892.7		331.55	15441.2
1182.74	838.163		290.3	20115		326.725	15414.4		317.725	16015.3		332.725	15314.1
1186.84	834.939		291.475	20047.6		327.9	15602.9		318.9	15888		333.9	14895.1
1190.94	813.374		292.65	19960.1		329.075	15801.4		320.075	15594.6		335.075	14682.4
1195.05	824.286		293.825	19872.5		330.25	15112.9		321.25	15755.3		336.25	14910.2
1199.16	827.578		295	19759.1		331.425	14578.2		322.425	15528.5		337.425	14807
1203.27	817.592		296.175	19706.9		332.6	14543.1		323.6	15345.7		338.6	14513.9
1207.39	816.408		297.35	19598.8		333.775	15302.7		324.775	15277.6		339.775	14893.4
1211.51	805.415		298.526	19443.8		334.95	15409		325.95	15542.5		340.95	14674.3
1215.63	813.769		299.701	19357.9		336.125	14736.9		327.125	15314		342.125	14087.2
1219.76	804.544		300.876	19302.9		337.3	14588.7		328.3	15103.1		343.3	14386.9
1223.89	784.218		302.051	19186.2		338.475	15305.5		329.475	15318.4		344.475	14230.4
1228.03	784.327		303.226	19101.7		339.65	15488.2		330.65	15230.5		345.65	14730.3
1232.17	823.17		304.402	19025.9		340.825	15305.1		331.825	15241.3		346.825	14578.4
1236.31	785.551		305.577	18939.9		342	14908.3		333	15321.4		348	13971.6
1240.46	751.959		306.752	18837.8		343.175	14360.7		334.175	15123.6		349.175	13924.8
1244.61	739.714		307.928	18769.1		344.35	14250.1		335.35	14780.6		350.35	13668.4
1248.76	746.286		309.103	18711.1		345.526	14229.7		336.526	14651.5		351.526	13818.4
1252.91	771.565		310.278	18592		346.701	14255.4		337.701	14357.5		352.701	14137.5
1257.08	766.612		311.454	18469.9		347.876	14242.2		338.876	14093.5		353.876	14234.4
1261.24	762.449		312.629	18405.1		349.051	14334.1		340.051	14306.5		355.051	14340.3
1265.41	750.027		313.805	18283.4		350.226	14022.1		341.226	14283.4		356.226	14320.1
1269.58	754.694		314.98	18180.3		351.402	13346.8		342.402	14151.3		357.402	14045.2
1273.75	745.864		316.156	18170.3		352.577	13316.1		343.577	14051.7		358.577	13813.9
1277.93	746.463		317.331	18118.1		353.752	13643.8		344.752	13685.7		359.752	13850.1
1282.11	746.34		318.507	17980.9		354.928	13929.2		345.928	13534.1		360.928	13891.7
1286.3	750.952		319.682	17882.7		356.103	13826.4		347.103	13848.6		362.103	14189.4
1290.49	753.619		320.858	17756.5		357.278	13836.3		348.278	13903.2		363.278	13728.8
1294.68	750.721		322.033	17607.6		358.454	13695.4		349.454	13581.4		364.454	13607.3
1298.88	722		323.209	17510.3		359.629	13415.2		350.629	13792.5		365.629	13316.3
1303.08	709.265		324.385	17461.6		360.805	12935.2		351.805	13839.3		366.805	13670.9
1307.29	702.653		325.56	17377.1		361.98	12823.4		352.98	13339.4		367.98	13626
1311.49	701.442		326.736	17277.5		363.156	12857.8		354.156	13114.1		369.156	13271.9
1315.71	686.816		327.912	17196.4		364.331	13001.3		355.331	12865.9		370.331	13282.2
1319.92	683.238		329.088	17116.4		365.507	13618.9		356.507	12817.6		371.507	13196.7
1324.14	680.327		330.264	17068.4		366.682	13903.5		357.682	12984.7		372.682	13100.6
1328.37	677.592		331.44	16973.8		367.858	13497.8		358.858	12953.7		373.858	12896.9
1332.6	685.66		332.615	16871		369.033	13203.5		360.033	13051.9		375.033	12878.8
1336.83	690.095		333.791	16768		370.209	13134		361.209	13073.9		376.209	12769.8
1341.07	693.224		334.967	16694.6		371.385	12738.2		362.385	12886.9		377.385	12591.9
			336.144	16685.9		372.56	12439.7		363.56	12869.8		378.56	12566.9
			337.32	16641.1		373.736	12431.4		364.736	12750.1		379.736	12754.1
			338.496	16528.1		374.912	12537.2		365.912	12532.5		380.912	12438.3
			339.672	16436		376.088	12391		367.088	12741.8		382.088	12702.4
			340.848	16376.2		377.264	12249.2		368.264	12685.4		383.264	12859
			342.024	16282.9		378.44	11770.2		369.44	12739.3		384.44	12364.5
			343.2	16211.2		379.615	11942.1		370.615	12596		385.615	12269.4
			344.377	16173.4		380.791	11758.8		371.791	12370.5		386.791	12038.6
			345.553	16124		381.967	11511		372.967	12115.4		387.967	11823.4
			346.729	16057.1		383.144	11771.6		374.144	12157.1		389.144	11749.9
			347.906	16012.3		384.32	11899		375.32	11948.7		390.32	11721.5
			349.082	15961.6		385.496	12008		376.496	12096.1		391.496	12088.9
			350.259	15843.6		386.672	12262.4		377.672	12176.7		392.672	13041.1
			351.435	15765.7		387.848	12243.1		378.848	11867.9		393.848	12974.5
			352.612	15716.8		389.024	12080.3		380.024	11851.9		395.024	12327.2
			353.789	15656.3		390.2	12161.5		381.2	11488.1		396.2	12056.1
			354.965	15567.8		391.377	11969.6		382.377	11294.4		397.377	11789.7
			356.142	15425.4		392.553	11759.4		383.553	11478		398.553	11589.9
			357.319	15351.3		393.729	11719.4		384.729	11362.5		399.729	11836.4
			358.496	15298.3		394.906	11518.4		385.906	11417		400.906	11775.2
			359.673	15253.7		396.082	11566.4		387.082	11542.2		402.082	11564.4
			360.849	15173		397.259	11386.9		388.259	11593.1		403.259	11468.9
			362.026	15147.4		398.435	11124.9		389.435	11431.4		404.435	11402.2
			363.203	15072		399.612	11324.5		390.612	11342.3		405.612	11188.7
			364.38	14993.3		400.789	11322.6		391.789	10986.1		406.789	11309.4
			365.558	14964		401.965	11164.4		392.965	10997		407.965	11295
			366.735	14890.1		403.142	11044.3		394.142	10972		409.142	11154.6
			367.912	14773.6		404.319	10571		395.319	11139.6		410.319	10944.7
			369.089	14733.4		405.496	10296.5		396.496	11240		411.496	11064.9
			370.266	14663.8		406.673	10580.4		397.673	11087.5		412.673	11011.4
			371.444	14550.9		407.849	10557.9		398.849	10618.1		413.849	10810.4
			372.621	14466.2		409.026	10453.5		400.026	10574.4		415.026	10851.4
			373.799	14445.6		410.203	10322.8		401.203	10781.1		416.203	10674.9
			374.976	14403.9		411.38	10146.5		402.38	10616.2		417.38	10792.5
			376.154	14364.8		412.558	10201.1		403.558	10601.4		418.558	10293.1
			377.331	14282.5		413.735	10172.5		404.735	10606.2		419.735	10058.6
			378.509	14169.3		414.912	10335.1		405.912	10474.8		420.912	10253.6
			379.687	14074.4		416.089	10258.5		407.089	10211.8		422.089	10173.9
			380.865	14008.5		417.266	10102.4		408.266	10191.6		423.266	10322.3
			382.042	13955.4		418.444	10000.6		409.444	10305.3		424.444	10312.1
			383.22	13861.6		419.621	10404.3		410.621	10294.5		425.621	10292.1
			384.398	13777		420.799	10784.8		411.799	10277.2		426.799	10416.4
			385.576	13737.6		421.976	9958.42		412.976	10155		427.976	10639.5
			386.754	13731.3		423.154	9633.37		414.154	9954.15		429.154	10606.9
			387.932	13665.3		424.331	9762.4		415.331	9964.01		430.331	10466.5
			389.111	13569.2		425.509	9888.21		416.509	9970.21		431.509	10366.5
			390.289	13479.1		426.687	9876.53		417.687	9799.82		432.687	9970.24
			391.467	13427.6		427.865	9774.3		418.865	9686.08		433.865	9833.43
			392.646	13416.9		429.042	9601.88		420.042	9589.93		435.042	9952.42
			393.824	13405.5		430.22	9086.01		421.22	9821.99		436.22	10179.1
			395.002	13316		431.398	9117.68		422.398	9655.45		437.398	10394.5
			396.181	13219.4		432.576	9559.66		423.576	9695.43		438.576	10243.4
			397.36	13146.1		433.754	9659.4		424.754	9750.73		439.754	9894.05
			398.538	13071.3		434.932	9405.53		425.932	9583.11		440.932	9982.71
			399.717	13018		436.111	9151.08		427.111	9482.88		442.111	10208.6
			400.896	12942.9		437.289	9238.43		428.289	9437.64		443.289	9818.33
			402.075	12872.1		438.467	9268.35		429.467	9260.34		444.467	9526.79
			403.254	12826		439.646	9572.07		430.646	9220.11		445.646	9302.87
			404.433	12795.6		440.824	9705.91		431.824	9394.78		446.824	9446.15
			405.612	12756		442.002	9653.54		433.002	9342.56		448.002	9538.82
			406.791	12673.6		443.181	9325.03		434.181	9047.26		449.181	9353.78
			407.971	12621.8		444.36	8761.73		435.36	8901.34		450.36	9283.98
			409.15	12557.9		445.538	9044.5		436.538	8551.2		451.538	9037.56
			410.329	12490.8		446.717	9311.4		437.717	8447.34		452.717	9174.28
			411.509	12455.7		447.896	9352.23		438.896	8482.23		453.896	9369.26
			412.688	12462.2		449.075	9398.32		440.075	8506.05		455.075	9656.26
			413.868	12378.3		450.254	9103.47		441.254	8617.86		456.254	9618.58
			415.047	12311		451.433	9058.58		442.433	8806.23		457.433	9239.7
			416.227	12262.2		452.612	9184.23		443.612	8840.17		458.612	8746.5
			417.407	12215		453.791	8968.02		444.791	8564.39		459.791	8255.65
			418.587	12147		454.971	8636.77		445.971	8516.41		460.971	8368.21
			419.767	12097.9		456.15	8645.63		447.15	8470.53		462.15	8308.54
			420.947	12003.5		457.329	8804.02		448.329	8208.12		463.329	8497.39
			422.127	11949.8		458.509	8984.42		449.509	8101.94		464.509	8571.14
			423.307	11916.3		459.688	8867.55		450.688	7963.92		465.688	8742.81
			424.488	11876.7		460.868	8479.58		451.868	7893.4		466.868	8648.85
			425.668	11853.5		462.047	8495.35		453.047	7996.51		468.047	8507.59
			426.848	11771.5		463.227	8217.58		454.227	8026.26		469.227	8752.25
			428.029	11679.8		464.407	7850.8		455.407	7813.71		470.407	8869.18
			429.209	11637.4		465.587	7926.37		456.587	7703.5		471.587	8781.95
			430.39	11613.5		466.767	8438.63		457.767	7600.56		472.767	8609.67
			431.571	11582.2		467.947	8640.13		458.947	7564.46		473.947	8529.97
			432.752	11524.2		469.127	8178.91		460.127	7780.56		475.127	8650.35
			433.933	11454.9		470.307	7813.05		461.307	7819.24		476.307	8785.6
			435.114	11409.3		471.488	7706.39		462.488	7998.52		477.488	8527.72
			436.295	11353.9		472.668	7883.58		463.668	7820.4		478.668	8198.43
			437.476	11316		473.848	7747.59		464.848	7504.78		479.848	8163.34
			438.657	11288.3		475.029	7630.13		466.029	7486.11		481.029	8322.9
			439.839	11241		476.209	7366.41		467.209	7458.31		482.209	8564.37
			441.02	11178.4		477.39	7868.47		468.39	7406.53		483.39	8417.21
			442.201	11131.9		478.571	8063.45		469.571	7393.25		484.571	8390.92
			443.383	11100.2		479.752	7518.92		470.752	7598.73		485.752	8352.75
			444.565	11064.2		480.933	7329.52		471.933	7477.58		486.933	8297.92
			445.746	11007.8		482.114	7527.23		473.114	7360.35		488.114	8441.02
			446.928	10980		483.295	7846.08		474.295	7388.52		489.295	8645.91
			448.11	10937.1		484.476	7549.05		475.476	7329.34		490.476	8381.62
			449.292	10897.4		485.657	7147.89		476.657	7294.97		491.657	8492.08
			450.474	10856.4		486.839	7383.87		477.839	7153.08		492.839	8289.18
			451.656	10798.8		488.02	7475.52		479.02	7074.02		494.02	8125.02
			452.839	10725.4		489.201	7420.63		480.201	6963.44		495.201	8019.61
			454.021	10647.9		490.383	7381.09		481.383	6968.96		496.383	7973.13
			455.204	10592.2		491.565	7346.21		482.565	6873.96		497.565	7860.82
			456.386	10536.5		492.746	7280.13		483.746	6926.43		498.746	7506.45
			457.569	10470.5		493.928	7332.26		484.928	6922.65		499.928	7423.36
			458.752	10397.1		495.11	7112.45		486.11	6964.27		501.11	7368.93
			459.934	10367.9		496.292	7025.03		487.292	7010.2		502.292	7319.08
			461.117	10355.2		497.474	6858.85		488.474	7045.31		503.474	7355.12
			462.3	10321		498.656	6955.94		489.656	7093.95		504.656	7286.45
			463.483	10280.9		499.839	6979.28		490.839	7244.75		505.839	7114.04
			464.667	10252		501.021	6351.58		492.021	7128.85		507.021	7117.25
			465.85	10213.3		502.204	6383.87		493.204	6869.72		508.204	7204.27
			467.034	10192.3		503.386	6696.1		494.386	6654.67		509.386	7256.65
			468.217	10156.6		504.569	6758.79		495.569	6696.95		510.569	7538.33
			469.401	10107.5		505.752	6727.89		496.752	6758.35		511.752	7410.7
			470.584	10079.8		506.934	6705.21		497.934	6628.59		512.934	7057.79
			471.768	10023.1		508.117	6581.89		499.117	6457.11		514.117	7199.29
			472.952	9946.01		509.3	6454.73		500.3	6321.45		515.3	7012.91
			474.136	9891.42		510.483	6597.59		501.483	6227.89		516.484	6924.53
			475.32	9845.73		511.667	6681.6		502.667	6381.29		517.667	7108.03
			476.504	9807.7		512.85	6481.52		503.85	6316		518.85	6981.46
			477.689	9754.45		514.034	6269.75		505.034	6308.01		520.034	7034.96
			478.873	9718.46		515.217	6429.96		506.217	6475.1		521.217	7100.45
			480.058	9679.27		516.401	6845.22		507.401	6312.39		522.401	6941.52
			481.242	9617.18		517.584	6858.08		508.584	6037.9		523.584	6931.49
			482.427	9564.46		518.768	6450.49		509.768	5769.74		524.768	7125.08
			483.612	9530.58		519.952	6262.76		510.952	5715.08		525.952	6966.11
			484.797	9501.35		521.136	6161.91		512.136	5795.31		527.136	6752.87
			485.982	9460.64		522.32	6261.18		513.32	5899.89		528.32	6664
			487.167	9431.49		523.504	6069.35		514.504	5999.05		529.504	6998.73
			488.352	9378.06		524.689	5651.09		515.689	6079.54		530.689	6778.45
						525.873	5419.41		516.873	5920.44		531.873	6559.52
						527.058	5699.66		518.058	5705.34		533.058	6916.24
						528.242	6129.02		519.242	5576.89		534.242	6830.24
						529.427	6077.82		520.427	5507.24		535.427	6370.32
						530.612	6108.63		521.612	5717.63		536.612	6171.29
						531.797	6232.5		522.797	5640.55		537.797	6078.76
						532.982	6081.33		523.982	5423.17		538.982	5980.75
						534.167	5868.57		525.167	5452.34		540.167	6047.21
						535.352	5937.13		526.352	5446.41		541.352	6041.09
						536.538	5741.46		527.538	5316.41		542.538	6183.91
						537.723	5548.42		528.723	5295.6		543.723	6231.49
						538.909	5391.96		529.909	5285.1		544.909
						540.094	5461.11		531.094	5391.79		546.094
						541.28	5661.3		532.28	5315.57		547.28
						542.466	5527.1		533.466	5272.58		548.466
						543.652	5629.22		534.652	5323.73		549.652
						544.838	5545.64		535.838	5352.5		550.838
						546.024	5557.62		537.024	5406.82		552.024
						547.211	5501.19		538.211	5399.35		553.211
						548.397	5370.25		539.397	5283.93		554.397
						549.584	5483.39		540.584	5187.11		555.584
						550.771	5616.01		541.771	5115.66		556.771

## Sheet: Figure 4
PAR intensity (umol / m2 / s)	Spectral treatment	Replicate	PEB (ug / g biomass)	PUB (ug / g biomass)	PCB (ug / g biomass)	PE (ug / g biomass)	PC (ug / g biomass)	APC (ug / g biomass)	Chl-a (mg / g biomass)	PBS : Chl
2.5	Shallow	I	235.428	306.198	23.3966	6569.47	626.087	237.719	1130.76	6.84496
2.5	Shallow	II	119.108	170.851	13.4865	3301.3	360.897	154.096	825.362	4.83113
2.5	Shallow	III	333.523	421.827	34.3799	9294.49	920	385.714	1231.93	8.94755
2.5	Shallow	IV	283.83	358.851	29.6127	7873.53	792.43	470.434	1087.4	8.73265
2.5	Mesophotic	I	448.745	545.737	41.1064	12523.6	1100	506.349	1074.91	13.6538
2.5	Mesophotic	II	232.061	289.468	21.4375	6460.69	573.664	246.973	704.909	10.7408
2.5	Mesophotic	III	267.451	336.336	23.3412	7439.03	624.606	340.694	751.005	11.6394
2.5	Mesophotic	IV	172.935	232.839	18.2163	4794.64	487.464	243.399	652.762	8.82211
20	Shallow	I	313.627	369.412	36.5391	8668.91	977.778	450.088	1004.06	10.4244
20	Shallow	II	677.45	786.294	59.6312	18916.7	1595.72	1060.81	1452.65	15.3931
20	Shallow	III	206.712	260.406	16.0461	5812.83	429.392	160.899	700.732	9.51002
20	Shallow	IV	180.07	226.85	19.2074	5000.76	513.987	210.004	701.319	8.48684
20	Mesophotic	I	191.645	242.83	23.6084	5302.43	631.757	279.44	1670.86	3.86439
20	Mesophotic	II	259.764	476.35	25.5206	7172.47	682.927	297.751	1026.41	8.40821
20	Mesophotic	III	183.358	256.318	22.3607	5043.09	598.368	509.779	531.181	12.0637
20	Mesophotic	IV	520.216	610.601	51.6183	14458.9	1381.29	951.883	1256.4	13.852
80	Shallow	I	147.885	201.424	13.799	4111.96	369.258	229.051	552.023	8.89823
80	Shallow	II	409.668	510.001	40.2128	11412.3	1076.09	614.713	960.309	14.1767
80	Shallow	III	207.827	278.526	20.1052	5785.79	538.012	252.449	1092.76	6.27336
80	Shallow	IV	197.369	243.332	23.3919	5448.84	625.963	221.526	685.19	9.54491
80	Mesophotic	I	179.167	219.632	21.8034	4959.84	583.453	232.838	529.922	11.3151
80	Mesophotic	II	332.983	408.163	39.2157	9230.88	1049.4	500.608	1021.66	10.9526
80	Mesophotic	III	193.442	262.485	23.0288	5360.1	616.246	241.697	726.95	8.91531
80	Mesophotic	IV	169.454	207.642	21.7667	4689.02	582.473	176.784	998.616	5.66411
350	Shallow	I	152.374	202.313	19.6612	4207.04	526.129	197.393	1147.85	4.47205
350	Shallow	II	271.23	358.334	36.164	7372.58	967.742	824.466	1041.86	9.14113
350	Shallow	III	537.283	657.616	58.3715	14893.9	1562.01	1315.02	772.325	23.8626
350	Shallow	IV	442.702	517.68	51.2325	12234	1370.97	1087.08	1847.96	8.23103
350	Mesophotic	I	108.877	151.382	18.3683	2963.18	491.532	219.511	1687.63	2.267
350	Mesophotic	II	151.364	192.072	20.4892	4169.63	548.287	187.984	1347.36	3.78391
350	Mesophotic	III	96.1664	134.04	14.6413	2632.98	391.797	142.857	1428.13	2.31204
350	Mesophotic	IV	130.976	157.901	20.1502	3583.98	539.216	203.548	1365.79	3.28375
350	Shallow+Red	I	551.844	685.922	91.8365	14983.8	2457.53	2085.52	1442.58	14.0124
350	Shallow+Red	II	696.082	801.076	75.8792	19234.9	2030.51	1522.72	1278.3	18.4546
350	Shallow+Red	III	492.911	576.729	57.4146	13644.2	1536.4	863.086	1118.37	14.8622
350	Shallow+Red	IV	428.159	466.517	34.9842	11988.2	936.17	47.2506	1291.32	10.4071

## Sheet: Figure 5
PAR intensity (umol / m2 / s)	Spectral treatment	Replicate	PEB % conc	PUB % conc	PCB % conc	PE:PC concentration	PEB % abs	PUB % abs	PCB % abs	PEB:PCB abs
2.5	Shallow	I	41.6286	54.2344	4.137	10.4929	37.334	38.2946	24.3714	2.23537
2.5	Shallow	II	39.2143	56.3454	4.44021	9.14748	37.5351	38.2622	24.2027	2.25513
2.5	Shallow	III	42.1941	53.4564	4.34942	10.1027	37.5166	38.8423	23.641	2.35167
2.5	Shallow	IV	42.1798	53.4195	4.40072	9.93593	37.2454	38.9175	23.837	2.33522
2.5	Mesophotic	I	43.2935	52.7407	3.96582	11.3851	37.0614	38.9022	24.0364	2.3096
2.5	Mesophotic	II	42.7007	53.3546	3.94464	11.2622	37.2808	39.0145	23.7046	2.35215
2.5	Mesophotic	III	42.6081	53.6734	3.71852	11.91	37.4708	38.7382	23.791	2.33078
2.5	Mesophotic	IV	40.7493	54.9584	4.29237	9.83589	37.2488	38.3669	24.3843	2.23797
20	Shallow	I	43.5468	51.3798	5.07341	8.86593	37.6886	39.0639	23.2475	2.40958
20	Shallow	II	44.4312	51.6578	3.91098	11.8546	37.5462	39.0039	23.4499	2.3847
20	Shallow	III	42.7437	53.9383	3.31801	13.5374	36.6141	38.4046	24.9813	2.19419
20	Shallow	IV	42.219	53.2776	4.50336	9.72934	37.0048	38.852	24.1433	2.30351
20	Mesophotic	I	41.7985	53.0524	5.1491	8.39314	37.1623	38.2529	24.5849	2.22218
20	Mesophotic	II	34.0698	62.583	3.3472	10.5026	36.9216	38.1656	24.9128	2.18348
20	Mesophotic	III	39.6473	55.5177	4.83503	8.42807	37.3503	38.5109	24.1388	2.28054
20	Mesophotic	IV	43.9566	51.6818	4.36159	10.4676	37.305	38.6333	24.0616	2.29458
80	Shallow	I	40.6892	55.5142	3.79666	11.1357	36.742	37.8325	25.4255	2.12451
80	Shallow	II	42.6404	53.174	4.18556	10.6054	37.0646	37.9744	24.961	2.17314
80	Shallow	III	40.9969	55.037	3.96605	10.754	36.4339	37.4804	26.0857	2.0521
80	Shallow	IV	42.49	52.4741	5.03585	8.70473	36.8341	38.282	24.8839	2.19959
80	Mesophotic	I	42.5599	52.2609	5.17924	8.50083	37.9445	36.738	25.3175	2.06927
80	Mesophotic	II	42.6324	52.3468	5.02085	8.79631	37.9055	37.4864	24.6082	2.18192
80	Mesophotic	III	40.3506	54.8457	4.80365	8.69799	36.635	37.8309	25.5341	2.10868
80	Mesophotic	IV	42.4466	52.101	5.45236	8.05019	37.0632	37.811	25.1258	2.14954
350	Shallow	I	40.6665	54.0863	5.24728	7.99621	38.1655	37.8535	23.981	2.26711
350	Shallow	II	40.7046	53.8682	5.42728	7.61833	36.6499	37.2833	26.0668	2.04645
350	Shallow	III	42.8322	52.5144	4.65337	9.53507	37.4821	38.1824	24.3355	2.25836
350	Shallow	IV	43.7238	51.2162	5.06002	8.92361	36.8159	37.3007	25.8834	2.0649
350	Mesophotic	I	39.04	54.3736	6.58634	6.09712	36.5672	37.2593	26.1735	2.03536
350	Mesophotic	II	41.5547	52.8203	5.62501	9.47293	36.6703	37.6732	25.6565	2.09482
350	Mesophotic	III	39.2394	54.7865	5.97416	8.88061	37.2249	37.6632	25.1118	2.15533
350	Mesophotic	IV	42.3465	51.1386	6.51485	12.8056	36.6093	37.6721	25.7186	2.09305
350	Shallow+Red	I	41.468	51.631	6.901	6.02846	36.9502	38.2852	24.7646	2.21204
350	Shallow+Red	II	44.2125	50.968	4.81956	7.60484	37.3622	38.4452	24.1926	2.27789
350	Shallow+Red	III	43.6963	51.2139	5.08978	6.72026	37.4978	37.6697	24.8325	2.16524
350	Shallow+Red	IV	46.0161	50.224	3.7599	6.64664	37.93	37.6383	24.4317	2.19846

## Sheet: Figure 6
PAR intensity (umol / m2 / s)	Spectral treatment	Replicate	PUB EET %	PEB EET %	PCB EET %	PEB:PCB EET
2.5	Shallow	I	33.7176	51.8732	14.4092	3.6
2.5	Shallow	II	NA	NA	NA	NA
2.5	Shallow	III	35.719	51.0272	13.2538	3.85
2.5	Shallow	IV	32.2626	53.7709	13.9665	3.85
2.5	Mesophotic	I	41.4695	46.0772	12.4533	3.7
2.5	Mesophotic	II	45	45	10	4.5
2.5	Mesophotic	III	38.6423	48.3029	13.0548	3.7
2.5	Mesophotic	IV	NA	NA	NA	4.7
20	Shallow	I	42.0935	46.7706	11.1359	4.2
20	Shallow	II	39.0244	48.7805	12.1951	4
20	Shallow	III	35.1032	50.1475	14.7493	3.4
20	Shallow	IV	35.8974	51.2821	12.8205	4
20	Mesophotic	I	35.2518	50.3597	14.3885	3.5
20	Mesophotic	II	NA	NA	NA	4.2
20	Mesophotic	III	34.947	49.9244	15.1286	3.3
20	Mesophotic	IV	31.3725	52.2876	16.3399	3.2
80	Shallow	I	34.7826	49.6894	15.528	3.2
80	Shallow	II	30.8511	51.4184	17.7305	2.9
80	Shallow	III	38.7755	48.4694	12.7551	3.8
80	Shallow	IV	34.947	49.9244	15.1286	3.3
80	Mesophotic	I	38.0403	47.5504	14.4092	3.3
80	Mesophotic	II	NA	NA	NA	NA
80	Mesophotic	III	44.6809	44.6809	10.6383	4.2
80	Mesophotic	IV	44.5652	44.5652	10.8696	4.1
350	Shallow	I	37.8698	47.3373	14.7929	3.2
350	Shallow	II	NA	NA	NA	NA
350	Shallow	III	31.3725	52.2876	16.3399	3.2
350	Shallow	IV	34.7826	49.6894	15.528	3.2
350	Mesophotic	I	35.3515	50.5022	14.1463	3.57
350	Mesophotic	II	NA	NA	NA	NA
350	Mesophotic	III	NA	NA	NA	3.85
350	Mesophotic	IV	35.719	51.0272	13.2538	3.85
350	Shallow+Red	I	39.0244	48.7805	12.1951	4
350	Shallow+Red	II	30.8511	51.4184	17.7305	2.9
350	Shallow+Red	III	34.2327	48.9039	16.8634	2.9
350	Shallow+Red	IV	34.7826	49.6894	15.528	3.2

## Sheet: Figure 7
PAR intensity (umol / m2 / s)	Spectral treatment	Replicate	Ek (umol / m2 / s)	ETRmo (umol e- / m2 / s)	Fv/Fm	α
350	Mesophotic	I	3.763	0.59477	0.492191	0.492222
350	Mesophotic	II	3.89316	0.538494	0.47608	0.476144
350	Mesophotic	III	5.37486	0.57117	0.479752	0.479707
350	Mesophotic	IV	5.08899	0.45255	0.49271	0.492682
80	Mesophotic	I	3.38982	0.298091	0.484112	0.484127
80	Mesophotic	II	3.45887	0.390133	0.48363	0.483605
80	Mesophotic	III	3.19232	0.435393	0.443797	0.443797
80	Mesophotic	IV	3.57227	0.403265	0.44595	0.445963
20	Mesophotic	I	2.50471	0.440281	0.459831	0.459845
20	Mesophotic	II	2.38604	0.376054	0.470049	0.470034
20	Mesophotic	III	3.31145	0.358276	0.430597	0.430585
20	Mesophotic	IV	3.42906	0.442792	0.445822	0.445794
2.5	Mesophotic	I	2.43368	0.427302	0.43321	0.433187
2.5	Mesophotic	II	2.23017	0.317949	0.448307	0.448321
2.5	Mesophotic	III	2.96975	0.31636	0.37497	0.374981
2.5	Mesophotic	IV	2.9172	0.322094	0.401322	0.401282
350	Shallow	I	7.83134	0.647378	0.507201	0.507235
350	Shallow	II	4.36386	0.485624	0.483422	0.483376
350	Shallow	III	5.09798	0.479301	0.549039	0.549019
350	Shallow	IV	3.90427	0.504988	0.501307	0.501333
80	Shallow	I	4.30536	0.470862	0.476767	0.476762
80	Shallow	II	3.55554	0.438639	0.463113	0.463153
80	Shallow	III	3.56645	0.489432	0.486158	0.486112
80	Shallow	IV	3.07284	0.557993	0.46585	0.465869
20	Shallow	I	2.54852	0.366732	0.455234	0.455211
20	Shallow	II	2.5143	0.399453	0.465295	0.465206
20	Shallow	III	2.46735	0.41887	0.456986	0.457007
20	Shallow	IV	2.58041	0.454201	0.464001	0.463961
2.5	Shallow	I	2.6335	0.375055	0.420492	0.420487
2.5	Shallow	II	2.76113	0.463239	0.42419	0.424152
2.5	Shallow	III	2.93977	0.424438	0.421376	0.421353
2.5	Shallow	IV	2.89717	0.448655	0.432418	0.432384
350	Shallow+Red	I	5.03617	0.794721	0.507096	0.507072
350	Shallow+Red	II	5.01069	0.58861	0.504667	0.504696
350	Shallow+Red	III	4.07255	0.596841	0.523377	0.523355
350	Shallow+Red	IV	4.35916	0.491499	0.500235	0.500227

## Sheet: Figure S1
Wavelength (nm)	Rhodolith excitation	PE excitation		Wavelength (nm)	Rhodolith fluorescence	PE fluorescence		Wavelength	Rhodolith fluorescence (720 nm)	Rhodolith fluorescence (650 nm)	Difference
450	0.09813	0.10882		550	0.09778			450	0.24362	0.10323	0.14039
452	0.12112	0.12112		551	0.09679			452	0.26776	0.12741	0.14035
454	0.14567	0.1328		552	0.09427			454	0.28995	0.15324	0.13671
456	0.17073	0.15395		553	0.11185			456	0.3116	0.17961	0.132
458	0.19681	0.17261		554	0.12403			458	0.34239	0.20704	0.13535
460	0.22318	0.19185		555	0.13566			460	0.36137	0.23478	0.1266
462	0.26037	0.22603		556	0.14703			462	0.40931	0.2739	0.13541
464	0.28532	0.24874		557	0.1664			464	0.43677	0.30015	0.13662
466	0.30531	0.26529		558	0.18633			466	0.45518	0.32118	0.134
468	0.36302	0.31037		559	0.20794			468	0.53327	0.38189	0.15138
470	0.36449	0.30913		560	0.23286	0.2695		470	0.50917	0.38344	0.12573
472	0.3771	0.32193		561	0.25442	0.30563		472	0.51254	0.3967	0.11584
474	0.42697	0.36475		562	0.28307	0.35299		474	0.57254	0.44916	0.12337
476	0.43617	0.38093		563	0.31694	0.4018		476	0.57087	0.45883	0.11203
478	0.46597	0.4187		564	0.35515	0.46013		478	0.59711	0.49019	0.10692
480	0.50983	0.46957		565	0.39333	0.51775		480	0.64276	0.53633	0.10643
482	0.55498	0.53009		566	0.44387	0.59074		482	0.68996	0.58382	0.10614
484	0.58075	0.58595		567	0.48904	0.65807		484	0.70765	0.61093	0.09672
486	0.59705	0.63452		568	0.54107	0.74504		486	0.71679	0.62808	0.08871
488	0.60921	0.70494		569	0.60483	0.81268		488	0.72695	0.64087	0.08608
490	0.62874	0.7539		570	0.65459	0.86512		490	0.73948	0.66142	0.07807
492	0.67771	0.83527		571	0.70977	0.92534		492	0.79403	0.71293	0.0811
494	0.67558	0.85431		572	0.76697	0.96301		494	0.78034	0.71069	0.06964
496	0.67287	0.83033		573	0.83153	0.99708		496	0.76729	0.70784	0.05945
498	0.67574	0.80632		574	0.85251	1		498	0.76741	0.71086	0.05656
500	0.67943	0.77044		575	0.89952	0.99616		500	0.77476	0.71474	0.06002
502	0.67661	0.72111		576	0.9259	0.98565		502	0.77119	0.71177	0.05941
504	0.66772	0.65952		577	0.9535	0.9758		504	0.76968	0.70242	0.06726
506	0.6679	0.60964		578	0.9743	0.93718		506	0.76431	0.70262	0.0617
508	0.66898	0.57734		579	1	0.89601		508	0.76629	0.70374	0.06254
510	0.67591	0.57246		580	0.98984	0.85379		510	0.77801	0.71104	0.06698
512	0.70088	0.5733		581	0.99198	0.80814		512	0.79454	0.7373	0.05723
514	0.71945	0.58018		582	0.99246	0.75008		514	0.8182	0.75684	0.06136
516	0.74552	0.61073		583	0.9826	0.6931		516	0.84588	0.78427	0.06161
518	0.77481	0.64108		584	0.97233	0.66259		518	0.87328	0.81507	0.05821
520	0.79626	0.68067		585	0.95125	0.62091		520	0.89512	0.83764	0.05748
522	0.81099	0.71195		586	0.93854	0.5852		522	0.90444	0.85314	0.05129
524	0.83049	0.74854		587	0.91806	0.54881		524	0.9188	0.87365	0.04515
526	0.84813	0.77974		588	0.89009	0.51408		526	0.92938	0.89221	0.03717
528	0.8593	0.79563		589	0.86505	0.48601		528	0.94613	0.90396	0.04217
530	0.87575	0.82853		590	0.85294	0.46179		530	0.95777	0.92127	0.0365
532	0.87989	0.85185		591	0.82548	0.43733		532	0.95564	0.92562	0.03002
534	0.88968	0.86763		592	0.79224	0.41328		534	0.97911	0.93591	0.0432
536	0.8896	0.87711		593	0.77224	0.39624		536	0.97855	0.93583	0.04272
538	0.89323	0.89136		594	0.7531	0.38398		538	0.97405	0.93965	0.0344
540	0.91446	0.90692		595	0.73045	0.36486		540	0.9902	0.96198	0.02822
542	0.92529	0.91382		596	0.69877	0.35044		542	0.98895	0.97338	0.01557
544	0.9315	0.93203		597	0.68578	0.33689		544	1.0076	0.97991	0.02769
546	0.94853	0.93772		598	0.66712	0.32401		546	1.00769	0.99782	0.00987
548	0.94513	0.93985		599	0.63774	0.31577		548	1.00557	0.99425	0.01133
550	0.95344	0.9392		600	0.62185	0.29741		550	1.01465	1.00299	0.01165
552	0.95484			601	0.59832	0.28797		552	1.02341	1.00446	0.01895
554	0.96989			602	0.57971	0.29003		554	1.02113	1.02029	0.000837477
556	0.96776			603	0.55414	0.27988		556	1.02778	1.01806	0.00972
558	0.97129			604	0.53467	0.27006		558	1.02563	1.02177	0.00385
560	0.97228			605	0.51489	0.2604		560	1.02877	1.02281	0.00596
562	0.98498			606	0.50203	0.2524		562	1.03619	1.03617	2.20168e-05
564	0.9983			607	0.4845	0.2517		564	1.05263	1.05018	0.00245
566	0.99639			608	0.47096	0.24853		566	1.04354	1.04817	-0.00464
568	1			609	0.44965	0.24681		568	1.05231	1.05197	0.000338527
570	0.98796			610	0.43575	0.24249		570	1.04474	1.03931	0.00544
572	0.96585			611	0.42201	0.23821		572	1.03288	1.01604	0.01684
574	0.93539			612	0.42357	0.23504		574	1.01168	0.98401	0.02768
576	0.89602			613	0.41585	0.22877		576	0.98885	0.94259	0.04626
578	0.83164			614	0.40733	0.23108		578	0.94103	0.87486	0.06617
580	0.76024			615	0.39462	0.22538		580	0.87978	0.79975	0.08003
582	0.69387			616	0.39091	0.22942		582	0.83549	0.72993	0.10555
584	0.63619			617	0.40014	0.22237		584	0.7884	0.66925	0.11915
586	0.57435			618	0.39966	0.22322		586	0.74808	0.60419	0.14388
588	0.51932			619	0.38521	0.22196		588	0.68983	0.54631	0.14352
590	0.46928			620	0.39386	0.21285		590	0.64791	0.49367	0.15425
592	0.42684			621	0.39129	0.21878		592	0.59894	0.44903	0.14991
594	0.38864			622	0.39116	0.21578		594	0.56532	0.40884	0.15648
596	0.36676			623	0.39646	0.21121		596	0.53446	0.38582	0.14864
598	0.34422			624	0.39419	0.20295		598	0.51117	0.36211	0.14906
600	0.3285			625	0.40531	0.20228		600	0.49734	0.34557	0.15176
602	0.32056			626	0.41114	0.205		602	0.48868	0.33722	0.15146
604	0.31222			627	0.41434	0.19882		604	0.47626	0.32845	0.14781
606	0.30714			628	0.42067	0.19086		606	0.46804	0.3231	0.14494
608	0.29586			629	0.41358	0.19539		608	0.45686	0.31124	0.14562
610	0.29293			630	0.42693	0.1825		610	0.45765	0.30816	0.14949
612	0.28617			631	0.43051	0.17682		612	0.45418	0.30104	0.15314
614	0.2867			632	0.43664	0.17851		614	0.44649	0.3016	0.1449
616	0.27858			633	0.44387	0.1692		616	0.43902	0.29306	0.14596
618	0.27049			634	0.44743	0.16857		618	0.43028	0.28455	0.14573
620	0.26439			635	0.44851	0.16188		619	0.45047	0.27813	0.16913
622	0.25683			636	0.44544	0.15137		620	0.4295	0.27018	0.15138
624	0.24526			637	0.45091	0.14865		621	0.45401	0.25801	0.17986
626	0.23744			638	0.45898	0.13697		622	0.42086	0.24978	0.15068
628	0.23191			639	0.46516	0.14152		623	0.43205	0.24396	0.16795
630	0.22376			640	0.45737	0.13185		624	0.4567	0.23539	0.19869
632	0.21789			641	0.45651	0.12475		625	0.47065	0.22921	0.21675
634	0.21109			642	0.46617	0.1169		626	0.43198	0.22206	0.1822
636	0.22138			643	0.45669	0.11448		627	0.45544	0.23289	0.20857
				644	0.45638	0.11041		628	0.45514	0.24396	0.21118
				645	0.46824	0.10018		629	0.43867	0.23968	0.19899
				646	0.45494	0.101		630	0.43731	0.23539	0.20192
				647	0.46062	0.09959		631	0.44338	0.2323	0.21108
				648	0.4523	0.08916		632	0.45005	0.22921	0.22084
				649	0.44279	0.08698		633	0.45952	0.22563	0.23389
				650	0.45197	0.08223		634	0.46326	0.22207	0.24119
				651	0.44312	0.07888		635	0.45688	0.22748	0.2294
				652	0.43747	0.08289		636	0.45862	0.23288	0.22574
				653	0.43838	0.07241		637	0.47949
				654	0.44087	0.07499		638	0.49684
				655	0.42304	0.06883		639	0.50426
				656	0.41164	0.07091		640	0.49944
				657	0.39681	0.06596		641	0.53855
				658	0.38962	0.06373		642	0.53221
				659	0.37217	0.06158		643	0.54797
				660	0.35712	0.05757		644	0.54808
				661	0.34567	0.05583		645	0.58547
				662	0.32887	0.06085		646	0.55274
				663	0.31321	0.0556		647	0.53897
				664	0.30151	0.05795		648	0.54673
				665	0.29354	0.05642		649	0.55795
				666	0.28857	0.057		650	0.60453
				667	0.28658	0.0527		651	0.58648
				668	0.27974	0.0545		652	0.60056
				669	0.2752	0.05214		653	0.63932
				670	0.27543	0.05035		654	0.66784
				671	0.27427	0.04786		655	0.64149
				672	0.27124	0.04625		656	0.67014
				673	0.26239	0.04773		657	0.7035
				674	0.27147	0.04323		658	0.69514
				675	0.28443	0.04833		659	0.70139
				676	0.30067	0.04864		660	0.73917
				677	0.31669	0.04944		661	0.70917
				678	0.33094	0.04641		662	0.71603
				679	0.34135	0.0479		663	0.70138
				680	0.35593	0.04475		664	0.69614
				681	0.36582	0.04367		665	0.70404
				682	0.38095	0.04129		666	0.68817
				683	0.3981	0.04318		667	0.60981
				684	0.40029	0.03932		668	0.61673
				685	0.40894	0.04007		669	0.62994
				686	0.40836	0.03805		670	0.58764
				687	0.40738	0.03571		671	0.56181
				688	0.40776	0.03555		672	0.53776
				689	0.41041	0.03186		673	0.57411
				690	0.41164	0.03316		674	0.55053
				691	0.41245	0.03151		675	0.54269
				692	0.40771	0.02958		676	0.49489
				693	0.41265	0.03361		677	0.47006
				694	0.40289	0.03221		678	0.43244
				695	0.41371	0.02937		679	0.43961
				696	0.41999	0.02891		680	0.38041
				697	0.41853	0.02586		681	0.34287
				698	0.42095	0.02714		682	0.31523
				699	0.42962	0.02878		683	0.25364
				700	0.43217	0.02526		684	0.23288
				701	0.44183	0.02482		685	0.23087
				702	0.44143	0.02452		686	0.19932
				703	0.4413	0.02698		687	0.1975
				704	0.45252	0.02212		688	0.15963
				705	0.44841	0.02147		689	0.15775
				706	0.45225	0.02263		690	0.14126
				707	0.44922	0.02127		691	0.14057
				708	0.45721	0.01813		692	0.15336
				709	0.45187	0.01862		693	0.13558
				710	0.46599	0.02105		694	0.11546
				711	0.44647	0.01968		695	0.11317
				712	0.46201	0.01633		696	0.11824
				713	0.4615	0.01926		697	0.13555
				714	0.44695	0.01911		698	0.1787
				715	0.44208	0.0194		699	0.35263
				716	0.44327	0.01354		700	0.80983
				717	0.43136	0.01396
				718	0.42599	0.01463
				719	0.42476	0.01631
				720	0.41954	0.01513
				721	0.40889	0.01255
				722	0.40042	0.01384
				723	0.39623	0.01316
				724	0.38614	0.01172
				725	0.38481	0.0103
				726	0.37046	0.01258
				727	0.37268	0.0116
				728	0.35825	0.01292
				729	0.34718	0.01138
				730	0.34607	0.00836
				731	0.33797	0.01154
				732	0.3326	0.01146
				733	0.31616	0.01116
				734	0.3092	0.00962
				735	0.29876	0.00835
				736	0.29225	0.00863
				737	0.28337	0.00963
				738	0.27936	0.00683
				739	0.26206	0.00697
				740	0.25709	0.0091
				741	0.24496	0.00942
				742	0.23649	0.00896
				743	0.23868	0.00822
				744	0.22317	0.00635
				745	0.21167	0.00689
				746	0.20358	0.008
				747	0.19266	0.00658
				748	0.19114	0.00802
				749	0.17954	0.00461
				750	0.17694	0.00455

## Sheet: Figure S2
Time (ps)	PE fluorescence in algae		Time (ps)	PE fluorescence in water
-385	3.5764e-06		-275	-0.00122
-380.717	0		-270.717	-0.00645
-376.438	4.03622e-06		-266.438	-0.01112
-372.163	0		-262.163	-0.0064
-367.892	0		-257.892	-0.00534
-363.625	3.83185e-08		-253.625	-0.00131
-359.362	0		-249.362	0.00211
-355.103	8.68553e-06		-245.103	0.00266
-350.849	2.56734e-06		-240.849	0.00138
-346.598	2.36298e-06		-236.598	0.00021145
-342.352	2.46516e-06		-232.352	0.000415818
-338.109	0		-228.109	-0.00156
-333.87	4.85368e-06		-223.87	-0.00167
-329.636	4.43218e-06		-219.636	0.000105729
-325.405	3.06548e-05		-215.405	0.00588
-321.178	2.03471e-05		-211.178	0.00392
-316.955	1.92231e-05		-206.955	-0.00188
-312.736	4.13074e-05		-202.736	0.000107855
-308.521	5.23176e-05		-198.521	0.00302
-304.31	9.84914e-05		-194.31	0.000236291
-300.102	0.000164693		-190.102	0.003
-295.899	0.000172625		-185.899	0.00253
-291.699	0.000168653		-181.699	-0.00171
-287.503	0.000268217		-177.503	-0.00691
-283.311	0.000516879		-173.311	-0.00449
-279.123	0.000492763		-169.123	0.00285
-274.938	0.000385357		-164.938	0.00631
-270.757	0.000679107		-160.757	0.000549216
-266.58	0.000771582		-156.58	4.11599e-05
-262.406	0.000730364		-152.406	0.00306
-258.237	0.000885924		-148.237	0.00295
-254.071	0.0011		-144.071	0.00653
-249.908	0.00127		-139.908	0.00334
-245.749	0.00138		-135.749	0.00588
-241.594	0.0014		-131.594	0.00657
-237.443	0.00149		-127.443	0.00856
-233.295	0.00175		-123.295	0.01061
-229.15	0.00195		-119.15	0.00947
-225.01	0.00187		-115.01	0.00714
-220.872	0.00202		-110.872	0.00904
-216.738	0.00218		-106.739	0.00845
-212.608	0.00224		-102.608	0.0053
-208.482	0.00237		-98.4816	0.00264
-204.358	0.00245		-94.3584	-1.49015e-05
-200.239	0.00266		-90.2386	0.00127
-196.122	0.00289		-86.1223	0.00457
-192.009	0.00307		-82.0094	0.00169
-187.9	0.00317		-77.9	0.0089
-183.794	0.00313		-73.7939	0.0184
-179.691	0.00298		-69.6913	0.01648
-175.592	0.00328		-65.592	0.01759
-171.496	0.00327		-61.4961	0.0209
-167.404	0.00306		-57.4035	0.02205
-163.314	0.00335		-53.3142	0.0273
-159.228	0.00343		-49.2283	0.02356
-155.146	0.0034		-45.1456	0.01955
-151.066	0.00378		-41.0663	0.02701
-146.99	0.00398		-36.9902	0.0315
-142.917	0.00404		-32.9173	0.04059
-138.848	0.00389		-28.8477	0.04956
-134.781	0.00395		-24.7812	0.05575
-130.718	0.00423		-20.718	0.06563
-126.658	0.00423		-16.658	0.0787
-122.601	0.00426		-12.6011	0.09434
-118.547	0.00439		-8.5474	0.12025
-114.497	0.00442		-4.4968	0.17243
-110.449	0.00437		-0.4493	0.27398
-106.405	0.00458		3.595	0.41389
-102.364	0.00502		7.6363	0.56611
-98.3255	0.00523		11.6745	0.70022
-94.2904	0.00548		15.7096	0.82467
-90.2583	0.00581		19.7417	0.91988
-86.2292	0.00609		23.7708	0.93424
-82.2031	0.00659		27.7969	0.9447
-78.18	0.00712		31.82	0.97645
-74.1599	0.00829		35.8401	0.95583
-70.1428	0.00984		39.8572	0.92215
-66.1285	0.01165		43.8715	0.93035
-62.1172	0.01401		47.8828	0.95653
-58.1089	0.01703		51.8911	0.96865
-54.1034	0.02057		55.8966	1
-50.1008	0.02508		59.8992	0.97886
-46.1011	0.03058		63.8989	0.95143
-42.1042	0.03778		67.8958	0.96042
-38.1102	0.04642		71.8898	0.93245
-34.119	0.05788		75.881	0.93166
-30.1305	0.07545		79.8695	0.94794
-26.1449	0.10743		83.8551	0.94523
-22.162	0.1773		87.838	0.94218
-18.1819	0.29018		91.8181	0.88357
-14.2046	0.41869		95.7954	0.88238
-10.2299	0.54914		99.7701	0.90386
-6.258	0.6773		103.742	0.8788
-2.2888	0.79483		107.711	0.87611
1.6778	0.89671		111.678	0.91464
5.6417	0.96939		115.642	0.91684
9.603	1		119.603	0.90751
13.5616	0.99375		123.562	0.87671
17.5177	0.97996		127.518	0.88442
21.4711	0.94439		131.471	0.91065
25.422	0.90734		135.422	0.8621
29.3702	0.86539		139.37	0.83715
33.316	0.82641		143.316	0.83925
37.2592	0.79072		147.259	0.86145
41.1999	0.75902		151.2	0.87467
45.1381	0.72491		155.138	0.86865
49.0739	0.69162		159.074	0.84775
53.0071	0.66071		163.007	0.83358
56.9379	0.62812		166.938	0.85262
60.8662	0.59953		170.866	0.83213
64.7922	0.56785		174.792	0.80747
68.7158	0.53496		178.716	0.78712
72.6369	0.5145		182.637	0.80046
76.5557	0.49127		186.556	0.8093
80.4721	0.46893		190.472	0.80065
84.3862	0.45478		194.386	0.81738
88.298	0.43266		198.298	0.79674
92.2074	0.41238		202.207	0.77774
96.1146	0.39328		206.115	0.78534
100.019	0.375		210.019	0.76675
103.922	0.35808		213.922	0.76296
107.823	0.34579		217.822	0.77216
111.721	0.3334		221.721	0.80408
115.617	0.32057		225.617	0.79759
119.51	0.30784		229.51	0.77924
123.402	0.29637		233.402	0.80483
127.291	0.28424		237.291	0.78795
131.179	0.27405		241.179	0.74812
135.064	0.2637		245.064	0.72261
138.946	0.25301		248.946	0.70193
142.827	0.24255		252.827	0.7038
146.706	0.23055		256.706	0.71116
150.583	0.22073		260.583	0.74243
154.458	0.21835		264.457	0.73968
158.33	0.20895		268.33	0.75521
162.201	0.20118		272.201	0.74335
166.069	0.19336		276.069	0.76258
169.936	0.18451		279.936	0.77505
173.8	0.1793		283.8	0.72012
177.663	0.17479		287.663	0.68751
181.524	0.16792		291.524	0.67825
185.383	0.16336		295.383	0.66869
189.24	0.15818		299.24	0.67285
193.095	0.15534		303.095	0.71368
196.948	0.15074		306.948	0.75017
200.799	0.14393		310.799	0.72963
204.648	0.1399		314.648	0.69709
208.496	0.13651		318.496	0.69929
212.342	0.13173		322.342	0.6979
216.186	0.12796		326.186	0.6823
220.028	0.123		330.028	0.68323
223.868	0.11829		333.868	0.66902
227.707	0.1159		337.707	0.66512
231.544	0.11223		341.544	0.68321
235.379	0.10711		345.379	0.69714
239.213	0.10298		349.212	0.70246
243.044	0.10055		353.044	0.70799
246.875	0.09865		356.875	0.70084
250.703	0.09686		360.703	0.7
254.53	0.09379		364.53	0.7066
258.355	0.08952		368.355	0.69242
262.178	0.08693		372.178	0.70029
266	0.08414		376	0.68771
269.821	0.08304		379.821	0.65865
273.64	0.0811		383.64	0.6563
277.457	0.07955		387.457	0.6632
281.273	0.07686		391.273	0.65313
285.087	0.07301		395.087	0.64561
288.9	0.07113		398.9	0.64377
292.711	0.06998		402.711	0.68295
296.521	0.0687		406.521	0.7193
300.329	0.06634		410.329	0.68516
304.136	0.06438		414.136	0.66004
307.942	0.06254		417.942	0.68261
311.746	0.06151		421.746	0.67937
315.549	0.06051		425.549	0.64956
319.35	0.05953		429.35	0.64775
323.15	0.05759		433.15	0.65293
326.949	0.05664		436.949	0.655
330.746	0.05593		440.746	0.63871
334.542	0.05299		444.542	0.65938
338.337	0.04991		448.337	0.69122
342.13	0.04923		452.13	0.68393
345.922	0.04923		455.922	0.67467
349.713	0.04725		459.713	0.674
353.503	0.04659		463.503	0.66258
357.291	0.04685		467.291	0.66971
361.079	0.04535		471.079	0.66242
364.865	0.04362		474.865	0.63665
368.65	0.04266		478.65	0.63601
372.434	0.04083		482.434	0.63405
376.216	0.03919		486.216	0.61321
379.998	0.03885		489.998	0.63721
383.778	0.03999		493.778	0.63724
387.558	0.03851		497.558	0.60821
391.336	0.03622		501.336	0.59327
395.113	0.03582		505.113	0.59912
398.889	0.03483		508.889	0.58709
402.665	0.03427		512.665	0.56627
406.439	0.0344		516.439	0.57659
410.212	0.0339		520.212	0.60313
413.984	0.03201		523.984	0.60778
417.755	0.03021		527.755	0.62123
421.526	0.03005		531.526	0.6385
425.295	0.02999		535.295	0.59744
429.064	0.02953		539.064	0.60021
432.831	0.02939		542.831	0.5989
436.598	0.02803		546.598	0.59227
440.364	0.02667		550.364	0.63349
444.129	0.02619		554.129	0.64208
447.893	0.02587		557.893	0.6206
451.656	0.02489		561.656	0.63223
455.419	0.02398		565.419	0.6074
459.181	0.02413		569.181	0.59382
462.942	0.02404		572.942	0.57883
466.702	0.02361		576.702	0.57427
470.461	0.02346		580.461	0.56772
474.22	0.02285		584.22	0.58221
477.978	0.02258		587.978	0.58443
481.736	0.02241		591.736	0.58671
485.493	0.02166		595.492	0.58695
489.248	0.02076		599.249	0.56246
493.004	0.01988		603.004	0.54772
496.759	0.01927		606.759	0.55744
500.513	0.01884		610.513	0.55237
504.267	0.01903		614.267	0.57604
508.02	0.01897		618.02	0.58891
511.772	0.01914		621.772	0.5798
515.524	0.01899		625.524	0.56124
519.275	0.01841		629.275	0.54439
523.026	0.01856		633.026	0.55783
526.777	0.01772		636.777	0.56712
530.527	0.01706		640.527	0.57584
534.276	0.017		644.276	0.59095
538.025	0.01672		648.025	0.58408
541.773	0.01645		651.773	0.58066
545.522	0.01677		655.522	0.56595
549.269	0.01655		659.269	0.57171
553.017	0.01626		663.017	0.58198
556.764	0.01525		666.764	0.56695
560.51	0.01533		670.51	0.55884
564.256	0.01526		674.256	0.56989
568.003	0.0148		678.003	0.58986
571.748	0.01462		681.748	0.56392
575.494	0.01483		685.494	0.55972
579.239	0.01495		689.239	0.55315
582.983	0.0145		692.983	0.53053
586.728	0.01397		696.728	0.51836
590.472	0.01327		700.472	0.52802
594.216	0.01256		704.216	0.54629
597.96	0.01266		707.96	0.54602
601.704	0.0129		711.704	0.51935
605.448	0.01211		715.448	0.51409
609.191	0.0116		719.191	0.51165
612.935	0.01133		722.935	0.51951
616.678	0.01092		726.678	0.5309
620.421	0.01058		730.421	0.52956
624.164	0.01082		734.164	0.5279
627.907	0.01098		737.907	0.53578
631.65	0.01099		741.65	0.51933
635.393	0.01093		745.393	0.52171
639.135	0.01103		749.135	0.50861
642.878	0.01084		752.878	0.49403
646.621	0.01062		756.621	0.51386
650.364	0.0101		760.364	0.5039
654.107	0.00992		764.107	0.50575
657.85	0.00958		767.85	0.5395
661.593	0.00909		771.593	0.54216
665.336	0.00901		775.336	0.50448
669.079	0.00935		779.079	0.4729
672.823	0.00988		782.823	0.48519
676.566	0.01005		786.566	0.48989
680.31	0.00943		790.31	0.49824
684.054	0.00926		794.054	0.49788
687.798	0.00895		797.798	0.47667
691.542	0.00893		801.542	0.4889
695.287	0.00863		805.287	0.51644
699.031	0.00814		809.031	0.53321
702.776	0.00804		812.776	0.4934
706.521	0.00792		816.521	0.49315
710.267	0.00821		820.267	0.51601
714.013	0.00812		824.013	0.52074
717.759	0.00783		827.759	0.52607
721.505	0.00756		831.505	0.51974
725.252	0.00735		835.252	0.51749
728.999	0.00757		838.999	0.5243
732.746	0.00799		842.746	0.5205
736.494	0.00807		846.494	0.51839
740.243	0.00792		850.243	0.52958
743.991	0.00796		853.991	0.52649
747.74	0.00768		857.74	0.53488
751.49	0.00753		861.49	0.52154
755.24	0.00699		865.24	0.51944
758.991	0.00699		868.991	0.52542
762.742	0.00702		872.742	0.5104
766.494	0.007		876.494	0.48263
770.246	0.00713		880.246	0.48803
773.998	0.00722		883.998	0.49049
777.752	0.00656		887.752	0.48566
781.505	0.00616		891.505	0.47155
785.26	0.00606		895.26	0.46474
789.015	0.00604		899.015	0.46793
792.771	0.00582		902.771	0.45953
796.527	0.00624		906.527	0.45126
800.284	0.00655		910.284	0.46844
804.042	0.00659		914.042	0.48344
807.8	0.00642		917.8	0.50635
811.559	0.00626		921.559	0.51872
815.319	0.00615		925.319	0.50908
819.079	0.00647		929.079	0.50691
822.84	0.00635		932.84	0.50552
826.602	0.00617		936.602	0.52415
830.365	0.0059		940.365	0.50261
834.129	0.00608		944.129	0.48281
837.893	0.00571		947.893	0.46975
841.659	0.00551		951.659	0.47429
845.425	0.00568		955.425	0.48702
849.192	0.00575		959.192	0.49761
852.96	0.00566		962.96	0.48348
856.729	0.00536		966.729	0.48258
860.498	0.00512		970.498	0.46669
864.269	0.00533		974.269	0.46366
868.041	0.00577		978.041	0.47087
871.813	0.00536		981.813	0.48472
875.587	0.00522		985.587	0.49516
879.361	0.00493		989.361	0.48523
883.137	0.00468		993.137	0.49541
886.913	0.00465		996.913	0.48187
890.691	0.00478		1000.69	0.46461
894.47	0.00466		1004.47	0.4827
898.25	0.00454		1008.25	0.52008
902.03	0.00438		1012.03	0.50768
905.812	0.00411		1015.81	0.48163
909.595	0.00416		1019.6	0.46658
913.38	0.00438		1023.38	0.49036
917.165	0.00424		1027.16	0.50547
920.952	0.0044		1030.95	0.5006
924.739	0.00448		1034.74	0.50713
928.528	0.00428		1038.53	0.49689
932.318	0.00388		1042.32	0.48135
936.11	0.00375		1046.11	0.4683
939.902	0.00387		1049.9	0.47063
943.696	0.00419		1053.7	0.47207
947.492	0.0045		1057.49	0.46112
951.288	0.00476		1061.29	0.45729
955.086	0.00451		1065.09	0.44074
958.885	0.00423		1068.88	0.42775
962.685	0.00408		1072.68	0.41473
966.487	0.00376		1076.49	0.42398
970.291	0.00388		1080.29	0.42683
974.095	0.00418		1084.1	0.4486
977.901	0.00411		1087.9	0.44524
981.709	0.00392		1091.71	0.42035
985.518	0.00356		1095.52	0.41237
989.328	0.00332		1099.33	0.42425
993.14	0.00353		1103.14	0.43188
996.953	0.00365		1106.95	0.44492
1000.77	0.00361		1110.77	0.45485
1004.58	0.00376		1114.58	0.48729
1008.4	0.00396		1118.4	0.5002
1012.22	0.00408		1122.22	0.47973
1016.04	0.00353		1126.04	0.44363
1019.87	0.00354		1129.87	0.44207
1023.69	0.0036		1133.69	0.44849
1027.52	0.00353		1137.52	0.42879
1031.34	0.00328		1141.34	0.44773
1035.17	0.00315		1145.17	0.47048
1039	0.00286		1149	0.46141
1042.84	0.00292		1152.84	0.4361
1046.67	0.00301		1156.67	0.42235
1050.51	0.00342		1160.51	0.42865
1054.34	0.00339		1164.34	0.4255
1058.18	0.00296		1168.18	0.42286
1062.02	0.0028		1172.02	0.42969
1065.87	0.00268		1175.87	0.42378
1069.71	0.00245		1179.71	0.43071
1073.56	0.00234		1183.56	0.44861
1077.4	0.00264		1187.4	0.44739
1081.26	0.00289		1191.26	0.44424
1085.11	0.00306		1195.11	0.42528
1088.96	0.00291		1198.96	0.42253
1092.82	0.00275		1202.82	0.42218
1096.67	0.00285		1206.67	0.41807
1100.53	0.00299		1210.53	0.42517
1104.39	0.00295		1214.39	0.44657
1108.26	0.00299		1218.26	0.43942
1112.12	0.00297		1222.12	0.42765
1115.99	0.003		1225.99	0.40735
1119.86	0.00259		1229.86	0.39762
1123.73	0.00274		1233.73	0.40082
1127.6	0.00287		1237.6	0.40306
1131.48	0.00274		1241.48	0.40217
1135.36	0.00274		1245.36	0.40234
1139.24	0.00251		1249.24	0.4127
1143.12	0.00227		1253.12	0.40894
1147	0.00251		1257	0.42331
1150.89	0.0022		1260.89	0.42651
1154.78	0.00221		1264.78	0.4278
1158.67	0.00221		1268.67	0.43623
1162.56	0.00223		1272.56	0.4412
1166.45	0.00224		1276.45	0.43268
1170.35	0.0021		1280.35	0.41969
1174.25	0.00194		1284.25	0.40526
1178.15	0.00217		1288.15	0.3881
1182.05	0.0022		1292.05	0.41356
1185.96	0.0018		1295.96	0.4402
1189.87	0.00162		1299.87	0.43724
1193.78	0.00186		1303.78	0.41859
1197.69	0.00223		1307.69	0.39881
1201.61	0.0023		1311.61	0.42669
1205.52	0.0021		1315.52	0.4456
1209.44	0.00168		1319.44	0.45603
1213.36	0.00181		1323.36	0.45766
1217.29	0.00202		1327.29	0.45072
1221.21	0.00227		1331.21	0.43751
1225.14	0.00235		1335.14	0.41668
1229.08	0.00201		1339.08	0.40087
1233.01	0.00191		1343.01	0.39101
1236.95	0.00167		1346.95	0.38805
1240.89	0.0016		1350.89	0.39391
1244.83	0.00175		1354.83	0.39271
1248.77	0.00196		1358.77	0.40675
1252.72	0.0018		1362.72	0.39508
1256.67	0.00162		1366.67	0.38893
1260.62	0.00167		1370.62	0.40455
1264.57	0.00158		1374.57	0.39738
1268.53	0.00152		1378.53	0.37463
1272.49	0.00156		1382.49	0.37348
1276.45	0.00173		1386.45	0.39922
1280.42	0.00191		1390.42	0.41233
1284.38	0.00183		1394.38	0.40698
1288.36	0.00185		1398.36	0.40953
1292.33	0.00155		1402.33	0.40937
1296.3	0.00153		1406.3	0.40467
1300.28	0.0015		1410.28	0.39951
1304.26	0.00129		1414.26	0.39782
1308.25	0.00134		1418.25	0.4014
1312.23	0.00134		1422.23	0.39275
1316.22	0.0015		1426.22	0.38438
1320.21	0.00159		1430.21	0.36684
1324.21	0.00166		1434.21	0.35948
1328.21	0.00176		1438.21	0.37778
1332.21	0.00163		1442.21	0.38283
1336.21	0.00137		1446.21	0.37212
1340.22	0.00141		1450.22	0.37017
1344.23	0.00168		1454.23	0.38789
1348.24	0.00186		1458.24	0.40048
1352.26	0.0017		1462.26	0.40693
1356.28	0.00158		1466.28	0.39432
1360.3	0.00158		1470.3	0.39736
1364.32	0.0014		1474.32	0.41214
1368.35	0.00124		1478.35	0.40744
1372.38	0.000986919		1482.38	0.39074
1376.41	0.000925699		1486.41	0.40077
1380.45	0.000906693		1490.45	0.40596
1384.49	0.000863763		1494.49	0.41334
1388.53	0.000825292		1498.53	0.39938
1392.57	0.000876204		1502.57	0.39354
1396.62	0.001		1506.62	0.40862
1400.67	0.00102		1510.67	0.41011
1404.73	0.0012		1514.73	0.38422
1408.79	0.00131		1518.79	0.38651
1412.85	0.00137		1522.85	0.41546
1416.91	0.00145		1526.91	0.42542
1420.98	0.00133		1530.98	0.41567
1425.05	0.00106		1535.05	0.39962
1429.12	0.00104		1539.12	0.38977
1433.2	0.00105		1543.2	0.39461
1437.28	0.00102		1547.28	0.39948
1441.37	0.000959521		1551.37	0.39613
1445.45	0.00098439		1555.45	0.37763
1449.55	0.00113		1559.55	0.3721
1453.64	0.00104		1563.64	0.37513
1457.74	0.00127		1567.74	0.38805
1461.84	0.00142		1571.84	0.40872
1465.94	0.00116		1575.94	0.42206
1470.05	0.00111		1580.05	0.39243
1474.16	0.00122		1584.16	0.37476
1478.27	0.0013		1588.27	0.37874
1482.39	0.00101		1592.39	0.39265
1486.51	0.000808265		1596.51	0.39684
1490.63	0.00119		1600.63	0.38684
1494.76	0.0011		1604.76	0.37494
1498.89	0.00121		1608.89	0.37049
1503.03	0.0011		1613.03	0.38158
1507.17	0.000859957		1617.17	0.36637
1511.31	0.000819901		1621.31	0.35398
1515.46	0.000933324		1625.46	0.35908
1519.61	0.00104		1629.61	0.35149
1523.76	0.000713005		1633.76	0.34654
1527.91	0.000851668		1637.91	0.35115
1532.08	0.000789975		1642.08	0.36165
1536.24	0.000781953		1646.24	0.37116
1540.41	0.00074292		1650.41	0.36561
1544.58	0.000801419		1654.58	0.35449
1548.75	0.000816351		1658.75	0.36165
1552.93	0.000625959		1662.93	0.36512
1557.11	0.000687626		1667.11	0.35664
1561.3	0.000884034		1671.3	0.35633
1565.49	0.00101		1675.49	0.35839
1569.68	0.00102		1679.68	0.3528
1573.88	0.00105		1683.88	0.35471
1578.08	0.000835408		1688.08	0.35558
1582.29	0.000771607		1692.29	0.34735
1586.49	0.000590757		1696.49	0.3274
1590.71	0.000726762		1700.71	0.32112
1594.92	0.00107		1704.92	0.3315
1599.14	0.00102		1709.14	0.33274
1603.37	0.00095855		1713.37	0.32253
1607.6	0.00087775		1717.6	0.32271
1611.83	0.000768287		1721.83	0.34035
1616.07	0.000625997		1726.07	0.35378

## Sheet: Figure S4
PAR intensity (umol / m2 / s)	Spectral treatment	Sampling point (month)	Replicate	PEB:PCB absorbance
2.5	Shallow	3	I	2.38478
2.5	Shallow	3	II	2.38751
2.5	Shallow	3	III	2.43531
2.5	Shallow	3	IV	2.4236
2.5	Mesophotic	3	I	2.32195
2.5	Mesophotic	3	II	2.48962
2.5	Mesophotic	3	III	2.56368
2.5	Mesophotic	3	IV	2.26019
20	Shallow	3	I	2.33084
20	Shallow	3	II	2.40578
20	Shallow	3	III	2.38097
20	Shallow	3	IV	2.28913
20	Mesophotic	3	I	2.34143
20	Mesophotic	3	II	2.33577
20	Mesophotic	3	III	2.46892
20	Mesophotic	3	IV	2.42909
80	Shallow	3	I	2.45394
80	Shallow	3	II	2.36447
80	Shallow	3	III	2.32415
80	Shallow	3	IV	2.34983
80	Mesophotic	3	I	2.32649
80	Mesophotic	3	II	2.30519
80	Mesophotic	3	III	2.26419
80	Mesophotic	3	IV	2.29325
350	Shallow+Red	3	I	2.35613
350	Shallow+Red	3	II	2.21129
350	Shallow+Red	3	III	2.37036
350	Shallow+Red	3	IV	2.18988
350	Shallow	3	I	2.26987
350	Shallow	3	II	2.29462
350	Shallow	3	III	2.41779
350	Shallow	3	IV	2.23388
350	Mesophotic	3	I	2.24039
350	Mesophotic	3	II	2.3885
350	Mesophotic	3	III	2.29345
350	Mesophotic	3	IV	2.32211
2.5	Shallow	6	I	2.38595
2.5	Shallow	6	II	2.3296
2.5	Shallow	6	III	2.31563
2.5	Shallow	6	IV	2.39801
2.5	Mesophotic	6	I	2.29018
2.5	Mesophotic	6	II	2.52
2.5	Mesophotic	6	III	2.44483
2.5	Mesophotic	6	IV	2.31591
20	Shallow	6	I	2.32844
20	Shallow	6	II	2.3042
20	Shallow	6	III	2.31411
20	Shallow	6	IV	2.32441
20	Mesophotic	6	I	2.23771
20	Mesophotic	6	II	2.2755
20	Mesophotic	6	III	2.36037
20	Mesophotic	6	IV	2.26104
80	Shallow	6	I	2.22192
80	Shallow	6	II	2.06685
80	Shallow	6	III	2.15858
80	Shallow	6	IV	2.15736
80	Mesophotic	6	I	2.15942
80	Mesophotic	6	II	2.09083
80	Mesophotic	6	III	2.16993
80	Mesophotic	6	IV	2.12949
350	Shallow+Red	6	I	2.34458
350	Shallow+Red	6	II	2.05118
350	Shallow+Red	6	III	2.31562
350	Shallow+Red	6	IV	2.09784
350	Shallow	6	I	2.1226
350	Shallow	6	II	2.1591
350	Shallow	6	III	2.19431
350	Shallow	6	IV	2
350	Mesophotic	6	I	2.42014
350	Mesophotic	6	II	2.49489
350	Mesophotic	6	III	2.2766
350	Mesophotic	6	IV	2.25714
2.5	Shallow	9	I	2.23537
2.5	Shallow	9	II	2.25513
2.5	Shallow	9	III	2.35167
2.5	Shallow	9	IV	2.33522
2.5	Mesophotic	9	I	2.3096
2.5	Mesophotic	9	II	2.35215
2.5	Mesophotic	9	III	2.33078
2.5	Mesophotic	9	IV	2.23797
20	Shallow	9	I	2.40958
20	Shallow	9	II	2.3847
20	Shallow	9	III	2.19419
20	Shallow	9	IV	2.30351
20	Mesophotic	9	I	2.22218
20	Mesophotic	9	II	2.18348
20	Mesophotic	9	III	2.28054
20	Mesophotic	9	IV	2.29458
80	Shallow	9	I	2.12451
80	Shallow	9	II	2.17314
80	Shallow	9	III	2.0521
80	Shallow	9	IV	2.19959
80	Mesophotic	9	I	2.06927
80	Mesophotic	9	II	2.18192
80	Mesophotic	9	III	2.10868
80	Mesophotic	9	IV	2.14954
350	Shallow+Red	9	I	2.26711
350	Shallow+Red	9	II	2.04645
350	Shallow+Red	9	III	2.25836
350	Shallow+Red	9	IV	2.0649
350	Shallow	9	I	2.03536
350	Shallow	9	II	2.09482
350	Shallow	9	III	2.15533
350	Shallow	9	IV	2.09305
350	Mesophotic	9	I	2.21204
350	Mesophotic	9	II	2.27789
350	Mesophotic	9	III	2.16524
350	Mesophotic	9	IV	2.19846

[truncated: 1 more sheets: Figure S5]
